# Supplementary material for: (E)-N′-[1-(4-Hydroxy­phen­yl)ethyl­idene]-2-(quinolin-8-yl­oxy)acetohydrazide methanol solvate
Source: Acta Crystallogr Sect E Struct Rep Online. 2009 Feb 28;65(Pt 3):o651. doi: 10.1107/S1600536809006461 (PMC2968527; doi:10.1107/S1600536809006461)
Supplement: Supplementary file 1 [file e-65-0o651-sup1.cif]

##############################################################################
###                                                                        ###
###        Electronic paper (Acta Crystallographica Section E)             ###
###                                                                        ###
##############################################################################
#                                                                            #
# This CIF contains the data in a paper accepted for publication in Acta     #
# Crystallographica Section E. It conforms to the requirements of Notes      #
# for Authors for Section E, and has been peer reviewed under the auspices   #
# of the IUCr Commission on Journals.                                        #
#                                                                            #
# Full details of the Crystallographic Information File format               #
# are given in the paper "The Crystallographic Information File (CIF):       #
# a New Standard Archive File for Crystallography" by S. R. Hall, F. H.      #
# Allen and I. D. Brown [Acta Cryst. (1991), A47, 655-685].                  #
#                                                                            #
# The current version of the core CIF dictionary is obtainable from          #
# ftp://ftp.iucr.org/pub/cif_core.dic. The current version number is 2.4.    #
#                                                                            #
# Software is freely available for graphical display of the structure(s) in  #
# this CIF.  For information consult the CIF home page http://www.iucr.org/  #
# cif/home.html                                                              #
#                                                                            #
# This file may be used for bona fide research purposes within the           #
# scientific community so long as proper attribution is given to the journal # 
# article from which it was obtained.                                        #
#                                                                            #
##############################################################################
                                             
data_global
_audit_creation_method     'form.cif (version 2.0)'
_journal_data_validation_number     ?
_journal_date_recd_electronic     2009-02-19
_journal_date_accepted     2009-02-22
_journal_name_full     'Acta Crystallographica, Section E'
_journal_year     2009
_journal_volume     65
_journal_issue      3
_journal_page_first     o651
_journal_page_last     o651
_journal_paper_category     QO
_journal_coeditor_code     HB2916
_publ_contact_author_name     'Dr. Jun Tan'
_publ_contact_author_address
; College of Biological and Chemical Engineering,
Jiaxing University, Jiaxing 314001,
People's Republic of China
;
_publ_contact_author_email     catalyst007@126.com
_publ_contact_author_fax     '+86 573 83643264'
_publ_contact_author_phone     '+86 573 83641881'
_publ_section_title
;\
(<i>E</i>)-<i>N</i>'-[1-(4-Hydroxyphenyl)ethylidene]-2-(quinolin-8-yloxy)\
acetohydrazide methanol solvate
;
loop_
    _publ_author_name
    _publ_author_footnote
    _publ_author_address
    'Jun Tan' .
;
College of Biological and Chemical Engineering
Jiaxing University
Jiaxing 314001
People's Republic of China
;
data_I
_chemical_name_systematic
;
(<i>E</i>)-<i>N</i>'-[1-(4-Hydroxyphenyl)ethylidene]-2-(quinolin-8-
yloxy)acetohydrazide methanol solvate
;
_chemical_name_common     ?
_chemical_formula_moiety     'C19 H17 N3 O3, C H4 O'
_chemical_formula_sum     'C20 H21 N3 O4'
_chemical_formula_iupac     'C19 H17 N3 O3, C H4 O'
_chemical_formula_weight     367.40
_chemical_melting_point     ?
_symmetry_cell_setting     triclinic
_symmetry_space_group_name_H-M     'P -1'
_symmetry_space_group_name_Hall     '-P 1'
loop_
    _symmetry_equiv_pos_as_xyz
    'x, y, z'
    '-x, -y, -z'
_cell_length_a     9.552(3)
_cell_length_b     10.622(2)
_cell_length_c     10.665(4)
_cell_angle_alpha     70.055(5)
_cell_angle_beta     83.033(4)
_cell_angle_gamma     65.845(4)
_cell_volume     927.9(5)
_cell_formula_units_Z     2
_cell_measurement_reflns_used     1866
_cell_measurement_theta_min     2.481
_cell_measurement_theta_max     26.504
_cell_measurement_temperature     295
_exptl_crystal_description     block
_exptl_crystal_colour     'light yellow'
_exptl_crystal_size_max     0.20
_exptl_crystal_size_mid     0.18
_exptl_crystal_size_min     0.15
_exptl_crystal_density_diffrn     1.315
_exptl_crystal_density_meas     ?
_exptl_crystal_density_method     'not measured'
_exptl_crystal_F_000     388
_exptl_absorpt_coefficient_mu     0.093
_exptl_absorpt_correction_type     multi-scan
_exptl_absorpt_process_details     '(SADABS; Sheldrick, 1996)'
_exptl_absorpt_correction_T_min     0.982
_exptl_absorpt_correction_T_max     0.986
_exptl_special_details
;
;
_diffrn_ambient_temperature     295
_diffrn_radiation_type     MoK\a
_diffrn_radiation_wavelength     0.71073
_diffrn_radiation_source     'fine-focus sealed tube'
_diffrn_radiation_monochromator     graphite
_diffrn_measurement_device_type     'Bruker SMART CCD'
_diffrn_measurement_method     '\f and \w'
_diffrn_detector_area_resol_mean     ?
_diffrn_reflns_number     4927
_diffrn_reflns_av_R_equivalents     0.0207
_diffrn_reflns_av_sigmaI/netI     0.0350
_diffrn_reflns_theta_min     2.03
_diffrn_reflns_theta_max     25.04
_diffrn_reflns_theta_full     25.04
_diffrn_measured_fraction_theta_max     0.994
_diffrn_measured_fraction_theta_full     0.994
_diffrn_reflns_limit_h_min     -11
_diffrn_reflns_limit_h_max     8
_diffrn_reflns_limit_k_min     -12
_diffrn_reflns_limit_k_max     7
_diffrn_reflns_limit_l_min     -12
_diffrn_reflns_limit_l_max     12
_diffrn_standards_number     0
_diffrn_standards_interval_count     .
_diffrn_standards_interval_time     .
_diffrn_standards_decay_%     0
_refine_special_details
;
Refinement of <i>F</i>^2^ against ALL reflections. The weighted <i>R</i>-factor
<i>wR</i> and goodness of fit <i>S</i> are based on <i>F</i>^2^, conventional
<i>R</i>-factors <i>R</i> are based on <i>F</i>, with <i>F</i> set to zero for
negative <i>F</i>^2^. The threshold expression of <i>F</i>^2^ >
\s(<i>F</i>^2^) is used only for calculating <i>R</i>-factors(gt) <i>etc</i>.
and is not relevant to the choice of reflections for refinement.
<i>R</i>-factors based on <i>F</i>^2^ are statistically about twice as large
as those based on <i>F</i>, and <i>R</i>- factors based on ALL data will be
even larger.
;
_reflns_number_total     3261
_reflns_number_gt     2430
_reflns_threshold_expression     I>2\s(I)
_refine_ls_structure_factor_coef     Fsqd
_refine_ls_matrix_type     full
_refine_ls_R_factor_all     0.0654
_refine_ls_R_factor_gt     0.0496
_refine_ls_wR_factor_gt     0.1334
_refine_ls_wR_factor_ref     0.1427
_refine_ls_goodness_of_fit_ref     1.077
_refine_ls_restrained_S_all     1.077
_refine_ls_number_reflns     3261
_refine_ls_number_parameters     246
_refine_ls_number_restraints     0
_refine_ls_hydrogen_treatment     constr
_refine_ls_weighting_scheme     calc
_refine_ls_weighting_details
         'calc w=1/[\s^2^(Fo^2^)+(0.0478P)^2^+0.5262P] where P=(Fo^2^+2Fc^2^)/3'
_atom_sites_solution_hydrogens     geom
_atom_sites_solution_primary     direct
_atom_sites_solution_secondary     difmap
_refine_ls_shift/su_max     0.000
_refine_ls_shift/su_mean     0.000
_refine_diff_density_max     0.171
_refine_diff_density_min     -0.195
_refine_ls_extinction_method     none
_refine_ls_extinction_coef     ?
loop_
    _atom_type_symbol
    _atom_type_description
    _atom_type_scat_dispersion_real
    _atom_type_scat_dispersion_imag
    _atom_type_scat_source
    'C' 'C' 0.0033 0.0016
                         'International Tables Vol C Tables 4.2.6.8 and 6.1.1.4'
    'H' 'H' 0.0000 0.0000
                         'International Tables Vol C Tables 4.2.6.8 and 6.1.1.4'
    'N' 'N' 0.0061 0.0033
                         'International Tables Vol C Tables 4.2.6.8 and 6.1.1.4'
    'O' 'O' 0.0106 0.0060
                         'International Tables Vol C Tables 4.2.6.8 and 6.1.1.4'
_computing_data_collection     'SMART (Siemens, 1996)'
_computing_cell_refinement     'SAINT (Siemens, 1996)'
_computing_data_reduction     'SAINT (Siemens, 1996)'
_computing_structure_solution     'SHELXS97 (Sheldrick, 2008)'
_computing_structure_refinement     'SHELXL97 (Sheldrick, 2008)'
_computing_molecular_graphics     'SHELXTL (Sheldrick, 2008)'
_computing_publication_material     'SHELXTL (Sheldrick, 2008)'
loop_
    _atom_site_type_symbol
    _atom_site_label
    _atom_site_fract_x
    _atom_site_fract_y
    _atom_site_fract_z
    _atom_site_U_iso_or_equiv
    _atom_site_adp_type
    _atom_site_calc_flag
    _atom_site_refinement_flags
    _atom_site_occupancy
    _atom_site_disorder_assembly
    _atom_site_disorder_group
    O O1 0.32959(17) 0.65533(18) 0.12916(16) 0.0512(4) Uani d . 1 . .
    O O2 0.0115(2) 0.8800(2) -0.09376(17) 0.0620(5) Uani d . 1 . .
    O O3 -0.83771(19) 1.1439(3) 0.2526(2) 0.0726(6) Uani d . 1 . .
    H H3 -0.8762 1.1285 0.1977 0.109 Uiso calc R 1 . .
    O O4 0.1513(2) 0.5644(2) 0.3745(2) 0.0666(5) Uani d . 1 . .
    H H4 0.2444 0.5347 0.3643 0.100 Uiso calc R 1 . .
    N N1 0.4677(2) 0.4420(2) 0.3533(2) 0.0523(5) Uani d . 1 . .
    N N2 0.0236(2) 0.7950(2) 0.1324(2) 0.0516(5) Uani d . 1 . .
    H H2 0.0807 0.7494 0.2034 0.062 Uiso calc R 1 . .
    N N3 -0.1361(2) 0.8523(2) 0.1406(2) 0.0509(5) Uani d . 1 . .
    C C1 0.5370(3) 0.3362(3) 0.4623(3) 0.0624(7) Uani d . 1 . .
    H H1 0.4761 0.3085 0.5321 0.075 Uiso calc R 1 . .
    C C2 0.6963(3) 0.2631(3) 0.4795(3) 0.0694(8) Uani d . 1 . .
    H H2A 0.7393 0.1882 0.5581 0.083 Uiso calc R 1 . .
    C C3 0.7866(3) 0.3033(3) 0.3797(3) 0.0672(8) Uani d . 1 . .
    H H3A 0.8928 0.2558 0.3895 0.081 Uiso calc R 1 . .
    C C4 0.7203(3) 0.4173(3) 0.2607(3) 0.0528(6) Uani d . 1 . .
    C C5 0.8077(3) 0.4653(3) 0.1532(3) 0.0638(8) Uani d . 1 . .
    H H5 0.9143 0.4225 0.1589 0.077 Uiso calc R 1 . .
    C C6 0.7356(3) 0.5740(3) 0.0418(3) 0.0646(8) Uani d . 1 . .
    H H6 0.7940 0.6059 -0.0282 0.078 Uiso calc R 1 . .
    C C7 0.5749(3) 0.6397(3) 0.0292(3) 0.0540(6) Uani d . 1 . .
    H H7 0.5283 0.7127 -0.0493 0.065 Uiso calc R 1 . .
    C C8 0.4869(3) 0.5969(3) 0.1319(2) 0.0451(6) Uani d . 1 . .
    C C9 0.5576(3) 0.4842(3) 0.2515(2) 0.0449(6) Uani d . 1 . .
    C C10 0.2571(3) 0.7563(3) 0.0056(2) 0.0486(6) Uani d . 1 . .
    H H10A 0.2909 0.7093 -0.0627 0.058 Uiso calc R 1 . .
    H H10B 0.2884 0.8376 -0.0199 0.058 Uiso calc R 1 . .
    C C11 0.0854(3) 0.8127(3) 0.0119(2) 0.0455(6) Uani d . 1 . .
    C C12 -0.1908(3) 0.8900(3) 0.2445(2) 0.0463(6) Uani d . 1 . .
    C C13 -0.0992(3) 0.8864(3) 0.3513(3) 0.0587(7) Uani d . 1 . .
    H H13A -0.0081 0.7983 0.3722 0.088 Uiso calc R 1 . .
    H H13B -0.1597 0.8897 0.4298 0.088 Uiso calc R 1 . .
    H H13C -0.0712 0.9689 0.3203 0.088 Uiso calc R 1 . .
    C C14 -0.3614(3) 0.9510(3) 0.2510(2) 0.0447(6) Uani d . 1 . .
    C C15 -0.4388(3) 1.0446(3) 0.3227(3) 0.0577(7) Uani d . 1 . .
    H H15 -0.3831 1.0654 0.3729 0.069 Uiso calc R 1 . .
    C C16 -0.5971(3) 1.1082(3) 0.3218(3) 0.0640(8) Uani d . 1 . .
    H H16 -0.6464 1.1716 0.3705 0.077 Uiso calc R 1 . .
    C C17 -0.6820(3) 1.0784(3) 0.2495(2) 0.0508(6) Uani d . 1 . .
    C C18 -0.6079(3) 0.9839(3) 0.1787(3) 0.0578(7) Uani d . 1 . .
    H H18 -0.6644 0.9622 0.1300 0.069 Uiso calc R 1 . .
    C C19 -0.4494(3) 0.9211(3) 0.1796(3) 0.0554(7) Uani d . 1 . .
    H H19 -0.4006 0.8573 0.1313 0.067 Uiso calc R 1 . .
    C C20 0.0957(4) 0.4729(4) 0.3498(5) 0.1075(14) Uani d . 1 . .
    H H20A 0.1292 0.3811 0.4202 0.161 Uiso calc R 1 . .
    H H20B 0.1338 0.4576 0.2664 0.161 Uiso calc R 1 . .
    H H20C -0.0144 0.5168 0.3456 0.161 Uiso calc R 1 . .
loop_
    _atom_site_aniso_label
    _atom_site_aniso_U_11
    _atom_site_aniso_U_22
    _atom_site_aniso_U_33
    _atom_site_aniso_U_12
    _atom_site_aniso_U_13
    _atom_site_aniso_U_23
    O1 0.0323(9) 0.0558(10) 0.0498(10) -0.0091(7) -0.0026(7) -0.0074(8)
    O2 0.0498(11) 0.0737(13) 0.0533(11) -0.0199(9) -0.0132(9) -0.0100(9)
    O3 0.0358(10) 0.0972(16) 0.0839(15) -0.0128(10) -0.0033(9) -0.0429(12)
    O4 0.0499(11) 0.0642(12) 0.0743(13) -0.0161(10) 0.0034(10) -0.0174(10)
    N1 0.0471(12) 0.0523(12) 0.0533(12) -0.0163(10) -0.0040(10) -0.0142(10)
    N2 0.0341(11) 0.0552(13) 0.0525(13) -0.0051(9) -0.0079(9) -0.0144(10)
    N3 0.0346(11) 0.0521(12) 0.0560(13) -0.0064(9) -0.0049(9) -0.0166(10)
    C1 0.0664(18) 0.0619(17) 0.0547(16) -0.0257(15) -0.0087(13) -0.0096(14)
    C2 0.0640(19) 0.0627(18) 0.0703(19) -0.0161(15) -0.0258(16) -0.0099(15)
    C3 0.0456(16) 0.0624(18) 0.085(2) -0.0084(13) -0.0224(15) -0.0211(16)
    C4 0.0409(14) 0.0533(15) 0.0679(17) -0.0133(12) -0.0092(12) -0.0268(13)
    C5 0.0331(13) 0.0740(19) 0.086(2) -0.0173(13) 0.0023(14) -0.0330(17)
    C6 0.0447(15) 0.0720(19) 0.077(2) -0.0245(14) 0.0125(14) -0.0252(16)
    C7 0.0457(14) 0.0550(15) 0.0571(16) -0.0182(12) 0.0020(12) -0.0152(12)
    C8 0.0355(12) 0.0448(13) 0.0546(14) -0.0122(10) -0.0009(11) -0.0194(11)
    C9 0.0383(13) 0.0446(13) 0.0544(15) -0.0132(11) -0.0038(11) -0.0211(11)
    C10 0.0424(13) 0.0505(14) 0.0477(14) -0.0162(11) -0.0022(11) -0.0114(11)
    C11 0.0408(13) 0.0409(13) 0.0514(14) -0.0118(10) -0.0062(11) -0.0134(11)
    C12 0.0388(13) 0.0423(13) 0.0495(14) -0.0100(10) -0.0044(11) -0.0104(11)
    C13 0.0438(14) 0.0680(18) 0.0578(16) -0.0124(13) -0.0077(12) -0.0215(14)
    C14 0.0385(12) 0.0462(13) 0.0431(13) -0.0127(10) -0.0031(10) -0.0103(11)
    C15 0.0410(14) 0.0717(18) 0.0655(17) -0.0133(13) -0.0071(12) -0.0362(15)
    C16 0.0456(15) 0.0753(19) 0.0713(18) -0.0074(13) -0.0030(13) -0.0427(16)
    C17 0.0358(13) 0.0590(16) 0.0503(14) -0.0131(11) -0.0026(11) -0.0147(12)
    C18 0.0463(15) 0.0756(19) 0.0649(17) -0.0263(14) -0.0011(12) -0.0349(15)
    C19 0.0450(15) 0.0657(17) 0.0630(16) -0.0187(13) 0.0031(12) -0.0341(14)
    C20 0.088(3) 0.082(3) 0.168(4) -0.045(2) 0.025(3) -0.052(3)
_geom_special_details
;
All e.s.d.'s (except the e.s.d. in the dihedral angle between two l.s. planes)
are estimated using the full covariance matrix. The cell e.s.d.'s are taken
into account individually in the estimation of e.s.d.'s in distances, angles
and torsion angles; correlations between e.s.d.'s in cell parameters are only
used when they are defined by crystal symmetry. An approximate (isotropic)
treatment of cell e.s.d.'s is used for estimating e.s.d.'s involving l.s.
planes.
;
loop_
    _geom_bond_atom_site_label_1
    _geom_bond_atom_site_label_2
    _geom_bond_site_symmetry_2
    _geom_bond_distance
    _geom_bond_publ_flag
    O1 C8 . 1.371(3) ?
    O1 C10 . 1.420(3) ?
    O2 C11 . 1.229(3) ?
    O3 C17 . 1.361(3) ?
    O3 H3 . 0.8200 ?
    O4 C20 . 1.389(4) ?
    O4 H4 . 0.8200 ?
    N1 C1 . 1.319(3) ?
    N1 C9 . 1.369(3) ?
    N2 C11 . 1.333(3) ?
    N2 N3 . 1.396(3) ?
    N2 H2 . 0.8600 ?
    N3 C12 . 1.286(3) ?
    C1 C2 . 1.399(4) ?
    C1 H1 . 0.9300 ?
    C2 C3 . 1.352(4) ?
    C2 H2A . 0.9300 ?
    C3 C4 . 1.413(4) ?
    C3 H3A . 0.9300 ?
    C4 C5 . 1.410(4) ?
    C4 C9 . 1.420(3) ?
    C5 C6 . 1.353(4) ?
    C5 H5 . 0.9300 ?
    C6 C7 . 1.404(4) ?
    C6 H6 . 0.9300 ?
    C7 C8 . 1.364(3) ?
    C7 H7 . 0.9300 ?
    C8 C9 . 1.423(3) ?
    C10 C11 . 1.501(3) ?
    C10 H10A . 0.9700 ?
    C10 H10B . 0.9700 ?
    C12 C14 . 1.490(3) ?
    C12 C13 . 1.501(3) ?
    C13 H13A . 0.9600 ?
    C13 H13B . 0.9600 ?
    C13 H13C . 0.9600 ?
    C14 C15 . 1.379(3) ?
    C14 C19 . 1.387(3) ?
    C15 C16 . 1.380(4) ?
    C15 H15 . 0.9300 ?
    C16 C17 . 1.372(4) ?
    C16 H16 . 0.9300 ?
    C17 C18 . 1.372(4) ?
    C18 C19 . 1.382(4) ?
    C18 H18 . 0.9300 ?
    C19 H19 . 0.9300 ?
    C20 H20A . 0.9600 ?
    C20 H20B . 0.9600 ?
    C20 H20C . 0.9600 ?
loop_
    _geom_angle_atom_site_label_1
    _geom_angle_atom_site_label_2
    _geom_angle_atom_site_label_3
    _geom_angle_site_symmetry_1
    _geom_angle_site_symmetry_3
    _geom_angle
    _geom_angle_publ_flag
    C8 O1 C10 . . 116.27(18) ?
    C17 O3 H3 . . 109.5 ?
    C20 O4 H4 . . 109.5 ?
    C1 N1 C9 . . 117.8(2) ?
    C11 N2 N3 . . 118.39(19) ?
    C11 N2 H2 . . 120.8 ?
    N3 N2 H2 . . 120.8 ?
    C12 N3 N2 . . 116.1(2) ?
    N1 C1 C2 . . 124.1(3) ?
    N1 C1 H1 . . 117.9 ?
    C2 C1 H1 . . 117.9 ?
    C3 C2 C1 . . 118.7(3) ?
    C3 C2 H2A . . 120.6 ?
    C1 C2 H2A . . 120.6 ?
    C2 C3 C4 . . 120.3(3) ?
    C2 C3 H3A . . 119.9 ?
    C4 C3 H3A . . 119.9 ?
    C5 C4 C3 . . 123.2(2) ?
    C5 C4 C9 . . 119.7(2) ?
    C3 C4 C9 . . 117.1(3) ?
    C6 C5 C4 . . 119.7(2) ?
    C6 C5 H5 . . 120.2 ?
    C4 C5 H5 . . 120.2 ?
    C5 C6 C7 . . 121.7(3) ?
    C5 C6 H6 . . 119.2 ?
    C7 C6 H6 . . 119.2 ?
    C8 C7 C6 . . 120.2(3) ?
    C8 C7 H7 . . 119.9 ?
    C6 C7 H7 . . 119.9 ?
    C7 C8 O1 . . 124.3(2) ?
    C7 C8 C9 . . 120.1(2) ?
    O1 C8 C9 . . 115.5(2) ?
    N1 C9 C4 . . 122.0(2) ?
    N1 C9 C8 . . 119.4(2) ?
    C4 C9 C8 . . 118.6(2) ?
    O1 C10 C11 . . 112.4(2) ?
    O1 C10 H10A . . 109.1 ?
    C11 C10 H10A . . 109.1 ?
    O1 C10 H10B . . 109.1 ?
    C11 C10 H10B . . 109.1 ?
    H10A C10 H10B . . 107.9 ?
    O2 C11 N2 . . 124.5(2) ?
    O2 C11 C10 . . 117.8(2) ?
    N2 C11 C10 . . 117.4(2) ?
    N3 C12 C14 . . 115.1(2) ?
    N3 C12 C13 . . 125.8(2) ?
    C14 C12 C13 . . 118.9(2) ?
    C12 C13 H13A . . 109.5 ?
    C12 C13 H13B . . 109.5 ?
    H13A C13 H13B . . 109.5 ?
    C12 C13 H13C . . 109.5 ?
    H13A C13 H13C . . 109.5 ?
    H13B C13 H13C . . 109.5 ?
    C15 C14 C19 . . 117.1(2) ?
    C15 C14 C12 . . 121.7(2) ?
    C19 C14 C12 . . 121.1(2) ?
    C14 C15 C16 . . 121.5(2) ?
    C14 C15 H15 . . 119.2 ?
    C16 C15 H15 . . 119.2 ?
    C17 C16 C15 . . 120.4(2) ?
    C17 C16 H16 . . 119.8 ?
    C15 C16 H16 . . 119.8 ?
    O3 C17 C18 . . 122.9(2) ?
    O3 C17 C16 . . 117.8(2) ?
    C18 C17 C16 . . 119.3(2) ?
    C17 C18 C19 . . 120.0(2) ?
    C17 C18 H18 . . 120.0 ?
    C19 C18 H18 . . 120.0 ?
    C18 C19 C14 . . 121.6(2) ?
    C18 C19 H19 . . 119.2 ?
    C14 C19 H19 . . 119.2 ?
    O4 C20 H20A . . 109.5 ?
    O4 C20 H20B . . 109.5 ?
    H20A C20 H20B . . 109.5 ?
    O4 C20 H20C . . 109.5 ?
    H20A C20 H20C . . 109.5 ?
    H20B C20 H20C . . 109.5 ?
loop_
    _geom_torsion_atom_site_label_1
    _geom_torsion_atom_site_label_2
    _geom_torsion_atom_site_label_3
    _geom_torsion_atom_site_label_4
    _geom_torsion_site_symmetry_1
    _geom_torsion_site_symmetry_2
    _geom_torsion_site_symmetry_3
    _geom_torsion_site_symmetry_4
    _geom_torsion
    _geom_torsion_publ_flag
    C11 N2 N3 C12 . . . . -151.2(2) ?
    C9 N1 C1 C2 . . . . -1.0(4) ?
    N1 C1 C2 C3 . . . . 0.9(5) ?
    C1 C2 C3 C4 . . . . 0.0(5) ?
    C2 C3 C4 C5 . . . . 179.6(3) ?
    C2 C3 C4 C9 . . . . -0.7(4) ?
    C3 C4 C5 C6 . . . . 179.2(3) ?
    C9 C4 C5 C6 . . . . -0.5(4) ?
    C4 C5 C6 C7 . . . . -0.8(4) ?
    C5 C6 C7 C8 . . . . 1.5(4) ?
    C6 C7 C8 O1 . . . . 179.5(2) ?
    C6 C7 C8 C9 . . . . -0.7(4) ?
    C10 O1 C8 C7 . . . . 6.5(3) ?
    C10 O1 C8 C9 . . . . -173.2(2) ?
    C1 N1 C9 C4 . . . . 0.2(4) ?
    C1 N1 C9 C8 . . . . 179.3(2) ?
    C5 C4 C9 N1 . . . . -179.7(2) ?
    C3 C4 C9 N1 . . . . 0.6(4) ?
    C5 C4 C9 C8 . . . . 1.2(4) ?
    C3 C4 C9 C8 . . . . -178.5(2) ?
    C7 C8 C9 N1 . . . . -179.7(2) ?
    O1 C8 C9 N1 . . . . 0.1(3) ?
    C7 C8 C9 C4 . . . . -0.6(4) ?
    O1 C8 C9 C4 . . . . 179.2(2) ?
    C8 O1 C10 C11 . . . . 179.3(2) ?
    N3 N2 C11 O2 . . . . 2.2(4) ?
    N3 N2 C11 C10 . . . . 177.3(2) ?
    O1 C10 C11 O2 . . . . -167.4(2) ?
    O1 C10 C11 N2 . . . . 17.2(3) ?
    N2 N3 C12 C14 . . . . 179.9(2) ?
    N2 N3 C12 C13 . . . . 4.1(4) ?
    N3 C12 C14 C15 . . . . -154.8(3) ?
    C13 C12 C14 C15 . . . . 21.3(4) ?
    N3 C12 C14 C19 . . . . 22.1(3) ?
    C13 C12 C14 C19 . . . . -161.8(2) ?
    C19 C14 C15 C16 . . . . -1.2(4) ?
    C12 C14 C15 C16 . . . . 175.9(3) ?
    C14 C15 C16 C17 . . . . 0.5(5) ?
    C15 C16 C17 O3 . . . . 179.8(3) ?
    C15 C16 C17 C18 . . . . 0.4(4) ?
    O3 C17 C18 C19 . . . . 180.0(3) ?
    C16 C17 C18 C19 . . . . -0.7(4) ?
    C17 C18 C19 C14 . . . . 0.0(4) ?
    C15 C14 C19 C18 . . . . 0.9(4) ?
    C12 C14 C19 C18 . . . . -176.1(2) ?
loop_
    _geom_hbond_atom_site_label_D
    _geom_hbond_atom_site_label_H
    _geom_hbond_atom_site_label_A
    _geom_hbond_site_symmetry_A
    _geom_hbond_distance_DH
    _geom_hbond_distance_HA
    _geom_hbond_distance_DA
    _geom_hbond_angle_DHA
    O3 H3 O2 2_475 0.82 1.85 2.647(3) 165
    O4 H4 N1 . 0.82 1.96 2.773(3) 174
    O4 H4 O1 . 0.82 2.60 3.036(3) 115
    N2 H2 O4 . 0.86 2.10 2.856(3) 146
