# Supplementary material for: (E)-N′-[1-(4-Hydroxy­phen­yl)ethyl­idene]-2-(quinolin-8-yl­oxy)acetohydrazide methanol solvate
Source: Acta Crystallogr Sect E Struct Rep Online. 2009 Feb 28;65(Pt 3):o651. doi: 10.1107/S1600536809006461 (PMC2968527; doi:10.1107/S1600536809006461)
Supplement: Supplementary file 2 [file e-65-0o651-Isup2.hkl]

# 
# h,k,l, Fc-squared, Fo-squared, sigma(Fo-squared) and status flag 
# 
data_I
_shelx_title ' 123 in P-1' 
_shelx_refln_list_code          4 
_shelx_F_calc_maximum      127.85 
_exptl_crystal_F_000       388.00 
_reflns_d_resolution_high  0.8396 
 
loop_ 
 _symmetry_equiv_pos_as_xyz 
 'x, y, z' 
 '-x, -y, -z' 
 
_cell_length_a     9.5525 
_cell_length_b    10.6219 
_cell_length_c    10.6646 
_cell_angle_alpha  70.055 
_cell_angle_beta   83.033 
_cell_angle_gamma  65.845 
 
_shelx_F_squared_multiplier     1.000 
 
loop_ 
 _refln_index_h 
 _refln_index_k 
 _refln_index_l 
 _refln_F_squared_calc 
 _refln_F_squared_meas 
 _refln_F_squared_sigma 
 _refln_observed_status 
   1   0   0      522.18      552.52     10.49 o 
   2   0   0      123.60      123.62      2.16 o 
   3   0   0      419.07      412.91      5.27 o 
   4   0   0        2.71        3.25      0.37 o 
   5   0   0        0.59        0.64      0.36 o 
   6   0   0       86.34       92.05      2.06 o 
   7   0   0      159.57      168.97      4.34 o 
   8   0   0       17.30       13.43      2.16 o 
   9   0   0       11.20        7.17      2.01 o 
  10   0   0        0.00       -0.83      1.29 o 
  -9   1   0        0.00        0.49      1.33 o 
  -8   1   0       21.11       19.14      2.63 o 
  -7   1   0       10.52        8.03      0.80 o 
  -6   1   0        9.95        9.52      0.77 o 
  -5   1   0        5.17        5.01      0.57 o 
  -4   1   0     2243.60     2507.07     28.90 o 
  -3   1   0     2157.09     2240.06     25.72 o 
  -2   1   0      512.53      518.10      7.68 o 
  -1   1   0        0.68        3.76      0.46 o 
   0   1   0        1.57       -0.17      0.24 o 
   2   1   0       22.57       18.54      0.44 o 
   3   1   0      128.82      117.50      2.38 o 
   4   1   0        5.57        5.75      0.39 o 
   5   1   0     1404.84     1503.47     17.71 o 
   6   1   0       22.18       25.42      1.12 o 
   7   1   0       58.06       61.85      2.40 o 
   8   1   0        0.35       -0.14      0.61 o 
   9   1   0       11.12        8.01      1.99 o 
  10   1   0        9.44       10.11      2.21 o 
  -9   2   0        2.69        3.35      1.77 o 
  -8   2   0       18.48       16.49      2.74 o 
  -7   2   0       72.57       62.35      2.44 o 
  -6   2   0       54.57       50.80      1.66 o 
  -5   2   0      355.05      336.21      5.15 o 
  -4   2   0      424.81      394.23      5.62 o 
  -3   2   0      243.26      242.16      3.68 o 
  -2   2   0      512.97      489.80      7.76 o 
  -1   2   0      775.61      752.14     14.77 o 
   0   2   0     1371.23     1431.92     26.67 o 
   1   2   0    11791.22    11270.64    205.45 o 
   2   2   0       23.30       21.54      1.00 o 
   3   2   0      532.19      520.94     11.93 o 
   4   2   0        3.22        6.56      0.92 o 
   5   2   0     1554.04     1619.30     29.40 o 
   6   2   0       48.52       60.39      2.60 o 
   7   2   0       74.75       65.18      2.76 o 
   8   2   0        0.00       -0.10      0.58 o 
   9   2   0        0.08        1.34      0.85 o 
  10   2   0        0.31        3.72      1.65 o 
  -8   3   0       12.76       14.67      2.86 o 
  -7   3   0       52.07       49.62      2.36 o 
  -6   3   0        3.30        6.43      1.08 o 
  -5   3   0        6.21        6.37      0.94 o 
  -4   3   0       28.34       25.50      1.40 o 
  -3   3   0      420.37      414.39      7.28 o 
  -2   3   0       87.03      101.18      3.43 o 
  -1   3   0      443.94      460.14      9.98 o 
   0   3   0      908.59      885.25     17.32 o 
   1   3   0    12721.11    12146.18    221.61 o 
   2   3   0       56.26       58.06      1.40 o 
   3   3   0      297.61      298.07      4.64 o 
   4   3   0       17.39       13.21      1.26 o 
   5   3   0      112.94       95.39      3.71 o 
   6   3   0        0.51        0.86      0.86 o 
   7   3   0       37.53       36.17      1.86 o 
   8   3   0        1.61        0.80      1.01 o 
   9   3   0       13.63       14.72      1.69 o 
  10   3   0        0.83        0.30      1.07 o 
  11   3   0       12.76       15.13      2.74 o 
  -8   4   0        2.45        3.39      1.17 o 
  -7   4   0        2.58        2.47      1.05 o 
  -6   4   0       16.55       18.16      1.64 o 
  -5   4   0        0.54        1.31      1.92 o 
  -4   4   0       76.94       75.62      3.45 o 
  -3   4   0      136.61      151.93      5.00 o 
  -2   4   0        2.64        0.22      0.56 o 
  -1   4   0        0.00        0.08      0.48 o 
   0   4   0      659.99      699.26     14.46 o 
   1   4   0      134.74      164.58      4.39 o 
   2   4   0      211.07      204.20      3.80 o 
   3   4   0       25.77       65.14      4.13 o 
   4   4   0        0.30        0.29      0.16 o 
   5   4   0        3.13        4.28      1.05 o 
   6   4   0      396.71      371.87     10.13 o 
   7   4   0       65.14       73.32      2.75 o 
   8   4   0       18.40       20.65      1.78 o 
   9   4   0        4.10        4.80      1.39 o 
  10   4   0        0.02       -0.75      2.53 o 
  11   4   0        0.95        2.68      1.23 o 
  -7   5   0        6.72        6.48      1.77 o 
  -6   5   0        1.32        1.94      1.16 o 
  -5   5   0       11.86        9.89      1.77 o 
  -4   5   0      219.10      217.50      6.93 o 
  -3   5   0       10.40        7.73      1.41 o 
  -2   5   0      122.05      124.53      4.50 o 
  -1   5   0      153.83      156.71      5.05 o 
   0   5   0       91.32      102.51      3.72 o 
   1   5   0      310.70      298.82      7.31 o 
   2   5   0      531.89      518.59     11.01 o 
   3   5   0       41.35       26.18      1.12 o 
   4   5   0      278.25      305.30      5.15 o 
   5   5   0      215.94      210.04      6.75 o 
   6   5   0       37.94       36.14      2.53 o 
   7   5   0       28.30       31.75      2.45 o 
   8   5   0      601.09      570.71     10.96 o 
   9   5   0      168.00      176.45      5.16 o 
  10   5   0        1.02        1.85      1.27 o 
  11   5   0        7.19        9.57      1.75 o 
  -6   6   0        5.52        9.21      1.99 o 
  -5   6   0        2.72        0.44      1.19 o 
  -4   6   0       74.97       72.02      3.96 o 
  -3   6   0       67.83       70.25      3.67 o 
  -2   6   0        0.44       -0.63      0.58 o 
  -1   6   0        0.24       -0.19      0.54 o 
   0   6   0       40.66       44.33      2.50 o 
   1   6   0       85.83       77.72      3.23 o 
   2   6   0      251.75      250.59      6.49 o 
   3   6   0      140.34      123.25      3.01 o 
   4   6   0      159.03      159.05      3.36 o 
   5   6   0      114.72      129.07      5.20 o 
   6   6   0       49.72       51.81      3.16 o 
   7   6   0       31.27       34.20      2.72 o 
   8   6   0       26.91       26.94      2.62 o 
   9   6   0       34.30       31.79      3.37 o 
  10   6   0        6.64        5.98      1.45 o 
  11   6   0        0.53        0.98      1.10 o 
  -5   7   0        2.69        1.22      1.27 o 
  -4   7   0       28.05       27.02      2.84 o 
  -3   7   0      170.89      163.22      6.34 o 
  -2   7   0       68.52       66.22      3.65 o 
  -1   7   0        1.18        0.97      0.93 o 
   0   7   0       10.13        9.38      1.50 o 
   1   7   0      238.26      250.76      7.12 o 
   2   7   0       51.51       54.34      2.67 o 
   3   7   0       33.26       29.59      1.52 o 
   4   7   0      109.32      100.00      2.70 o 
   5   7   0        2.03        1.34      1.07 o 
   6   7   0       49.80       47.13      3.25 o 
   7   7   0       48.39       44.99      3.20 o 
   8   7   0       47.05       52.96      3.65 o 
   9   7   0      289.99      277.91      9.59 o 
  10   7   0       14.42       14.47      1.91 o 
  11   7   0        0.48       -0.29      1.08 o 
  -4   8   0        0.11        1.17      1.46 o 
  -3   8   0        0.11        1.55      1.27 o 
  -2   8   0        2.54        1.31      1.21 o 
  -1   8   0        0.92       -0.42      0.78 o 
   0   8   0        4.90        5.74      1.41 o 
   1   8   0        4.28        7.29      1.46 o 
   2   8   0        7.21        9.06      1.43 o 
   3   8   0       11.21       16.09      1.34 o 
   4   8   0        6.36        7.86      0.97 o 
   5   8   0       95.35      101.11      5.20 o 
   6   8   0       23.84       20.65      2.60 o 
   7   8   0        0.00       -0.48      1.00 o 
   8   8   0        0.39        0.19      1.16 o 
   9   8   0       31.14       35.74      3.26 o 
  10   8   0        2.51        3.05      1.26 o 
  -3   9   0        3.14        7.60      2.16 o 
  -2   9   0       32.65       30.02      3.09 o 
  -1   9   0        6.20        4.78      1.55 o 
   0   9   0       22.45       22.62      2.48 o 
   1   9   0        9.03        8.77      1.67 o 
   2   9   0       72.81       69.57      3.57 o 
   3   9   0       28.95       26.66      1.84 o 
   4   9   0        2.59        3.74      1.65 o 
   5   9   0       35.82       37.09      3.38 o 
   6   9   0        1.19       -0.31      1.05 o 
   7   9   0       19.37       18.44      2.77 o 
   8   9   0        0.03        1.17      1.44 o 
   9   9   0        0.22        0.58      1.43 o 
  10   9   0        4.45        3.25      1.85 o 
  -1  10   0        4.51        3.82      1.56 o 
   0  10   0        1.86        2.23      1.44 o 
   1  10   0       12.02       14.84      2.19 o 
   2  10   0        0.06        2.29      1.22 o 
   3  10   0        0.48        1.08      1.30 o 
   4  10   0       18.85       18.95      3.09 o 
   5  10   0        2.88        0.41      1.53 o 
   6  10   0        7.30       10.95      2.50 o 
   7  10   0        2.93        2.48      1.65 o 
   8  10   0        1.54        0.53      1.55 o 
   9  10   0        0.31       -0.59      1.50 o 
   1  11   0        0.03        0.27      1.21 o 
   2  11   0        0.70        0.16      0.97 o 
   3  11   0        6.85        6.53      1.32 o 
   4  11   0       12.74       14.06      3.03 o 
   5  11   0        4.84        6.00      2.24 o 
   6  11   0        0.53       -0.22      1.39 o 
   7  11   0        0.86        1.09      1.82 o 
   8  11   0        9.32        9.40      2.69 o 
  -7 -11   1        0.12       -0.87      1.51 o 
  -6 -11   1       19.69       19.05      3.35 o 
  -5 -11   1        2.48        4.33      2.12 o 
  -4 -11   1        5.01        4.40      2.29 o 
  -3 -11   1       12.53       14.24      3.21 o 
  -2 -11   1        0.11        0.49      1.07 o 
  -8 -10   1        8.01        7.95      2.24 o 
  -7 -10   1        0.57       -1.16      1.48 o 
  -6 -10   1        9.16       10.54      2.52 o 
  -5 -10   1        3.74        2.96      1.90 o 
  -4 -10   1       26.90       32.19      3.81 o 
  -3 -10   1        3.80        6.96      1.33 o 
  -2 -10   1        1.31        0.70      1.07 o 
  -1 -10   1        4.44        4.33      1.58 o 
   0 -10   1        2.84        1.72      1.36 o 
   1 -10   1        0.19        0.63      1.27 o 
  -9  -9   1       29.10       31.34      3.45 o 
  -8  -9   1        0.62        0.46      1.36 o 
  -7  -9   1        0.89        1.48      1.41 o 
  -6  -9   1        0.06       -0.15      1.24 o 
  -5  -9   1       15.55       18.87      2.75 o 
  -4  -9   1        9.90        6.88      2.14 o 
  -3  -9   1        0.93        0.21      0.76 o 
  -2  -9   1        9.35       10.40      1.75 o 
  -1  -9   1       35.77       37.55      2.89 o 
   0  -9   1        0.12       -0.22      0.99 o 
   1  -9   1        1.32        1.68      1.24 o 
   2  -9   1       33.46       35.32      3.18 o 
 -10  -8   1       33.02       31.72      2.60 o 
  -9  -8   1        2.32        4.54      1.78 o 
  -8  -8   1        2.08        2.58      1.46 o 
  -7  -8   1        0.87        3.06      1.41 o 
  -6  -8   1       26.99       23.13      2.69 o 
  -5  -8   1       68.14       70.57      4.33 o 
  -4  -8   1        2.34        7.81      1.03 o 
  -3  -8   1        0.71        0.04      0.58 o 
  -2  -8   1      100.89      106.94      4.44 o 
  -1  -8   1       28.25       33.65      2.55 o 
   0  -8   1        4.78        6.05      1.51 o 
   1  -8   1       24.48       22.86      2.55 o 
   2  -8   1        8.28        7.07      1.80 o 
   3  -8   1        1.78        2.86      1.55 o 
   4  -8   1       26.57       28.10      3.23 o 
 -10  -7   1        5.05        5.69      1.43 o 
  -9  -7   1        4.74        3.25      1.50 o 
  -8  -7   1        7.20        8.19      1.80 o 
  -7  -7   1        0.00        1.16      1.07 o 
  -6  -7   1       15.53       23.54      2.60 o 
  -5  -7   1       13.87       14.16      2.07 o 
  -4  -7   1        6.52        7.19      1.10 o 
  -3  -7   1       29.01       29.95      3.17 o 
  -2  -7   1        0.06        0.48      0.63 o 
  -1  -7   1        5.16        6.15      1.29 o 
   0  -7   1        5.46        8.19      1.55 o 
   1  -7   1        1.91        0.29      0.78 o 
   2  -7   1       19.09       23.52      2.52 o 
   3  -7   1      273.71      287.89      9.16 o 
   4  -7   1       52.86       55.70      3.84 o 
   5  -7   1        0.03       -0.63      1.10 o 
 -11  -6   1       15.79       24.78      3.54 o 
 -10  -6   1        1.98        1.98      1.08 o 
  -9  -6   1        4.11        3.15      1.17 o 
  -8  -6   1       12.76       14.74      1.59 o 
  -7  -6   1        0.83        0.73      0.88 o 
  -6  -6   1       22.38       19.92      2.02 o 
  -5  -6   1      132.18      134.00      5.37 o 
  -4  -6   1       38.11       35.99      1.48 o 
  -3  -6   1      135.01      117.81      3.07 o 
  -2  -6   1       37.19       28.01      1.89 o 
  -1  -6   1      272.39      315.95      8.24 o 
   0  -6   1       91.56      108.10      4.28 o 
   1  -6   1        0.06       -0.08      0.63 o 
   2  -6   1       63.25       67.71      3.65 o 
   3  -6   1       12.06       10.64      1.80 o 
   4  -6   1      296.08      298.58      9.21 o 
   5  -6   1        4.42        2.84      1.41 o 
   6  -6   1        8.60        9.23      2.09 o 
 -11  -5   1        7.65        9.33      2.58 o 
 -10  -5   1       11.52       11.53      1.68 o 
  -9  -5   1       59.44       59.50      3.29 o 
  -8  -5   1       91.31       86.09      3.37 o 
  -7  -5   1        0.66        0.87      0.88 o 
  -6  -5   1       53.90       46.64      2.82 o 
  -5  -5   1        8.17        7.65      1.39 o 
  -4  -5   1      631.16      642.49      8.11 o 
  -3  -5   1       91.70      109.23      2.15 o 
  -2  -5   1       62.80       81.54      2.22 o 
  -1  -5   1       30.77       40.23      2.19 o 
   0  -5   1      459.88      494.49     11.49 o 
   1  -5   1       67.52       74.61      3.35 o 
   2  -5   1       46.28       52.15      2.96 o 
   3  -5   1       84.43       81.02      3.91 o 
   4  -5   1      300.89      316.90      9.16 o 
   5  -5   1      206.31      215.92      7.34 o 
   6  -5   1       43.62       42.71      3.23 o 
   7  -5   1        8.49       12.75      2.26 o 
 -11  -4   1        6.67        9.67      2.45 o 
 -10  -4   1        0.37        6.44      1.40 o 
  -9  -4   1        0.07        1.41      1.19 o 
  -8  -4   1      189.49      189.54      5.12 o 
  -7  -4   1      153.72      158.11      4.42 o 
  -6  -4   1       19.19       18.56      1.75 o 
  -5  -4   1       39.06       55.14      1.08 o 
  -4  -4   1      303.27      328.68      4.35 o 
  -3  -4   1      306.94      340.48      6.21 o 
  -2  -4   1      148.08      141.82      2.85 o 
  -1  -4   1      143.00      148.25      3.14 o 
   0  -4   1      411.95      475.77      7.83 o 
   1  -4   1      138.27      174.36      5.27 o 
   2  -4   1      178.46      164.87      5.25 o 
   3  -4   1        5.82        6.29      1.24 o 
   4  -4   1       25.06       28.23      2.28 o 
   5  -4   1       98.16      105.80      3.77 o 
   6  -4   1       13.16       13.45      1.54 o 
   7  -4   1       41.08       39.85      2.36 o 
   8  -4   1        3.01        2.50      1.20 o 
 -11  -3   1       11.06       13.80      2.79 o 
 -10  -3   1        9.38        9.53      1.59 o 
  -9  -3   1       45.27       36.65      3.28 o 
  -8  -3   1      192.55      195.28      5.11 o 
  -7  -3   1      157.12      148.29      4.09 o 
  -6  -3   1        0.04        0.13      0.52 o 
  -5  -3   1      137.03      147.17      2.95 o 
  -4  -3   1       51.36       45.44      1.14 o 
  -3  -3   1      673.27      683.10     10.02 o 
  -2  -3   1      105.69      111.75      4.74 o 
  -1  -3   1      663.77      627.56      8.61 o 
   0  -3   1       16.61       16.21      0.87 o 
   1  -3   1      165.91      183.65      3.71 o 
   2  -3   1      127.20      124.43      4.10 o 
   3  -3   1      203.50      199.33      4.40 o 
   4  -3   1       36.03       41.44      1.87 o 
   5  -3   1       19.80       18.04      1.45 o 
   6  -3   1        2.14        1.79      0.86 o 
   7  -3   1        6.67        7.81      1.29 o 
   8  -3   1        3.45        4.54      2.01 o 
 -10  -2   1        2.40        2.99      1.08 o 
  -9  -2   1       20.76       16.45      1.69 o 
  -8  -2   1        6.66        5.76      1.14 o 
  -7  -2   1       91.09      102.35      3.26 o 
  -6  -2   1      271.59      243.41      5.28 o 
  -5  -2   1      109.20      100.61      1.83 o 
  -4  -2   1       14.17       15.05      0.55 o 
  -3  -2   1      417.74      448.35      6.64 o 
  -2  -2   1       13.54       13.42      0.57 o 
  -1  -2   1      286.12      286.09      6.07 o 
   0  -2   1      460.59      451.32      9.23 o 
   1  -2   1     1192.16     1081.87     15.39 o 
   2  -2   1      692.53      652.49      8.33 o 
   3  -2   1       64.98       62.42      2.49 o 
   4  -2   1        0.50        2.53      0.46 o 
   5  -2   1        0.99        0.11      0.35 o 
   6  -2   1       70.26       71.06      2.55 o 
   7  -2   1       84.19       75.24      2.81 o 
   8  -2   1       30.25       24.37      3.25 o 
   9  -2   1        0.26        1.31      1.51 o 
 -10  -1   1        1.40        0.99      1.27 o 
  -9  -1   1       39.51       34.58      2.17 o 
  -8  -1   1       57.54       51.54      2.40 o 
  -7  -1   1        9.30       11.81      1.23 o 
  -6  -1   1      283.79      284.84      4.49 o 
  -5  -1   1      125.38      151.14      2.56 o 
  -4  -1   1      780.65      834.18     10.09 o 
  -3  -1   1      792.55      733.61      8.79 o 
  -2  -1   1        5.40        3.14      0.50 o 
  -1  -1   1      133.21      134.32      2.97 o 
   0  -1   1      103.18      122.09      2.97 o 
   1  -1   1      242.55      254.88      4.88 o 
   2  -1   1      328.00      318.66      4.34 o 
   3  -1   1       31.31       33.83      1.05 o 
   4  -1   1      242.24      280.14      4.72 o 
   5  -1   1        0.52        1.16      0.38 o 
   6  -1   1       74.81       73.64      2.41 o 
   7  -1   1       71.04       62.17      2.34 o 
   8  -1   1       33.75       29.59      3.23 o 
   9  -1   1        6.44        3.67      1.89 o 
 -10   0   1        0.25        1.84      1.48 o 
  -9   0   1        5.11        8.19      2.02 o 
  -8   0   1       70.75       59.37      3.13 o 
  -7   0   1       40.03       42.87      2.05 o 
  -6   0   1        1.40        1.93      0.51 o 
  -5   0   1      149.47      210.89      5.40 o 
  -4   0   1      872.56      927.53     16.17 o 
  -3   0   1     1161.94     1146.70     13.41 o 
  -2   0   1        0.18       -0.29      1.61 o 
  -1   0   1       24.99       48.18      1.27 o 
   0   0   1     1074.96     1018.02     18.95 o 
   1   0   1      521.17      550.89     10.62 o 
   2   0   1       24.59       26.08      0.84 o 
   3   0   1      375.26      434.27      8.22 o 
   4   0   1        7.20      113.14      3.31 o 
   5   0   1      566.60      592.04      7.72 o 
   6   0   1        0.21        1.66      0.42 o 
   7   0   1        2.71        7.79      1.50 o 
   8   0   1        0.56        5.68      1.65 o 
   9   0   1        6.80        9.06      2.16 o 
  10   0   1        0.52        1.33      1.48 o 
  -9   1   1       11.03       13.53      2.50 o 
  -8   1   1      206.29      169.19      4.80 o 
  -7   1   1        3.02        1.81      0.53 o 
  -6   1   1       43.36       44.09      1.71 o 
  -5   1   1       19.45       14.44      0.81 o 
  -4   1   1      566.99      550.67      7.18 o 
  -3   1   1      664.47      632.63      7.87 o 
  -2   1   1        9.40       12.21      1.14 o 
  -1   1   1     1347.19     1285.73     23.80 o 
   0   1   1      373.78      373.38      7.41 o 
   1   1   1      905.17      861.11     16.08 o 
   2   1   1     4297.23     3839.42     58.51 o 
   3   1   1      925.53      858.45     12.24 o 
   4   1   1      212.96      200.89      3.00 o 
   5   1   1       16.38       21.78      0.85 o 
   6   1   1       91.62      100.41      2.08 o 
   7   1   1        9.85       12.10      1.21 o 
   8   1   1       28.45       24.58      2.72 o 
   9   1   1      113.94       99.65      5.30 o 
  10   1   1        8.82        6.70      2.06 o 
  -9   2   1        3.89        2.24      1.75 o 
  -8   2   1       21.20       25.46      3.08 o 
  -7   2   1       35.97       37.68      1.57 o 
  -6   2   1      116.27      122.11      2.72 o 
  -5   2   1      154.32      168.70      3.15 o 
  -4   2   1      116.43      117.39      2.35 o 
  -3   2   1      297.25      265.86      3.94 o 
  -2   2   1       84.53       86.81      1.67 o 
  -1   2   1      747.01      700.49     13.65 o 
   0   2   1       40.61       41.57      1.38 o 
   1   2   1      245.26      198.88      3.24 o 
   2   2   1      439.65      458.13      6.67 o 
   3   2   1       39.49       41.92      0.93 o 
   4   2   1       64.71       70.22      1.48 o 
   5   2   1      632.36      634.96     10.73 o 
   6   2   1        8.78       12.30      1.09 o 
   7   2   1       48.51       47.06      2.10 o 
   8   2   1       18.42       16.40      1.50 o 
   9   2   1        0.20        0.61      1.22 o 
  10   2   1       20.16       20.55      2.92 o 
  -8   3   1       13.55       11.30      2.46 o 
  -7   3   1       85.40       73.90      2.83 o 
  -6   3   1        6.90        5.56      0.77 o 
  -5   3   1        8.43        4.65      0.85 o 
  -4   3   1      246.67      237.33      3.98 o 
  -3   3   1      220.74      204.66      4.21 o 
  -2   3   1      234.45      202.20      5.25 o 
  -1   3   1      182.42      168.79      4.39 o 
   0   3   1      334.20      328.21      7.07 o 
   1   3   1     1132.93     1131.22     16.02 o 
   2   3   1       94.12       90.16      1.79 o 
   3   3   1        3.88        3.10      0.80 o 
   4   3   1      748.72      724.69     16.62 o 
   5   3   1       48.89       56.82      2.82 o 
   6   3   1       20.26       22.32      2.02 o 
   7   3   1       12.10       10.87      1.22 o 
   8   3   1        3.25        1.67      0.88 o 
   9   3   1        3.87        2.80      0.94 o 
  10   3   1       16.69       15.31      2.57 o 
  11   3   1        2.09        4.40      1.84 o 
  -7   4   1       31.76       31.55      2.07 o 
  -6   4   1       12.17       11.42      1.68 o 
  -5   4   1      182.31      169.56      5.61 o 
  -4   4   1       10.48       11.17      1.43 o 
  -3   4   1       38.95       54.30      2.63 o 
  -2   4   1       12.50       41.01      2.19 o 
  -1   4   1      196.96      196.00      5.29 o 
   0   4   1       79.10      103.42      3.23 o 
   1   4   1      129.05      167.81      4.23 o 
   2   4   1      763.56      749.79     11.09 o 
   3   4   1      936.51      871.65     15.03 o 
   4   4   1       79.95       92.34      1.78 o 
   5   4   1      640.26      593.62     14.48 o 
   6   4   1      141.63      144.44      5.32 o 
   7   4   1       67.64       73.32      3.86 o 
   8   4   1       29.22       43.82      2.29 o 
   9   4   1       11.96       11.87      1.50 o 
  10   4   1        0.01        2.55      1.12 o 
  11   4   1        1.38        3.45      1.95 o 
  -7   5   1        2.76        1.95      1.31 o 
  -6   5   1        0.47        0.97      1.10 o 
  -5   5   1       10.89       10.55      1.70 o 
  -4   5   1        5.54        4.89      1.31 o 
  -3   5   1       11.23       10.78      1.48 o 
  -2   5   1       51.97       50.92      2.63 o 
  -1   5   1      177.59      161.11      4.98 o 
   0   5   1       79.84       77.88      2.99 o 
   1   5   1       11.14       12.27      1.10 o 
   2   5   1       15.21       12.63      0.83 o 
   3   5   1       26.84       21.39      1.90 o 
   4   5   1        0.02       -0.25      0.23 o 
   5   5   1       72.52       73.90      3.55 o 
   6   5   1      116.69      107.15      4.50 o 
   7   5   1      233.01      218.38      7.38 o 
   8   5   1      121.28      127.70      5.64 o 
   9   5   1       71.97       69.65      3.07 o 
  10   5   1        1.06        0.42      1.01 o 
  11   5   1        1.27        2.02      1.22 o 
  -6   6   1       20.81       24.36      2.69 o 
  -5   6   1       19.51       19.00      2.33 o 
  -4   6   1       43.74       46.48      3.13 o 
  -3   6   1       63.95       65.05      3.47 o 
  -2   6   1        0.02       -0.14      0.68 o 
  -1   6   1        1.25        0.92      0.66 o 
   0   6   1      478.04      462.57     10.84 o 
   1   6   1        0.43        2.45      0.80 o 
   2   6   1      228.43      229.79      4.62 o 
   3   6   1       82.85       79.92      2.53 o 
   4   6   1      197.18      219.58      4.17 o 
   5   6   1        4.90        5.51      1.33 o 
   6   6   1       34.32       28.66      2.35 o 
   7   6   1        2.38        1.41      0.95 o 
   8   6   1       15.26       16.20      2.31 o 
   9   6   1       25.34       27.53      3.01 o 
  10   6   1       32.45       35.12      2.52 o 
  11   6   1        1.34        1.37      1.14 o 
  -5   7   1        5.42        4.81      1.67 o 
  -4   7   1      210.80      212.16      7.46 o 
  -3   7   1      219.13      215.48      7.29 o 
  -2   7   1       19.84       21.84      2.24 o 
  -1   7   1        0.96        0.90      0.85 o 
   0   7   1       86.00       79.08      3.55 o 
   1   7   1       39.93       40.20      2.38 o 
   2   7   1        0.13        0.47      0.52 o 
   3   7   1      102.75       99.57      2.76 o 
   4   7   1      513.01      486.86      8.17 o 
   5   7   1       17.66       27.48      2.53 o 
   6   7   1       19.80       19.10      2.31 o 
   7   7   1       10.11       10.40      1.87 o 
   8   7   1      114.65      113.86      5.44 o 
   9   7   1      174.77      164.47      7.05 o 
  10   7   1        8.76        8.63      2.04 o 
  11   7   1        0.13        0.25      1.39 o 
  -4   8   1        2.48        2.41      1.53 o 
  -3   8   1       42.80       42.75      3.23 o 
  -2   8   1        1.39        1.00      1.14 o 
  -1   8   1        1.00        1.53      0.97 o 
   0   8   1       25.49       22.86      2.19 o 
   1   8   1      176.01      177.25      5.86 o 
   2   8   1       52.45       55.12      2.82 o 
   3   8   1        6.43        7.41      1.00 o 
   4   8   1       36.88       41.22      1.76 o 
   5   8   1       65.31       72.76      4.30 o 
   6   8   1        3.47        6.70      1.78 o 
   7   8   1       35.04       34.95      3.06 o 
   8   8   1       19.11       21.43      2.79 o 
   9   8   1        0.09        1.21      1.44 o 
  10   8   1        0.00       -0.31      1.27 o 
  -3   9   1      215.14      212.18      8.02 o 
  -2   9   1      131.06      132.13      5.88 o 
  -1   9   1        0.41        1.05      1.17 o 
   0   9   1        3.87        4.83      1.39 o 
   1   9   1        0.39       -0.15      0.80 o 
   2   9   1       16.36       13.85      1.42 o 
   3   9   1        6.19        5.83      1.01 o 
   4   9   1        0.33        0.28      0.59 o 
   5   9   1        2.39        4.33      1.73 o 
   6   9   1       12.61       14.63      2.52 o 
   7   9   1        1.89        0.05      1.09 o 
   8   9   1        1.03       -0.32      1.12 o 
   9   9   1        3.65        1.78      1.63 o 
  10   9   1        0.11       -0.27      1.55 o 
  -2  10   1       10.70       10.20      2.23 o 
  -1  10   1        0.00       -0.54      1.10 o 
   0  10   1       11.03       12.10      2.04 o 
   1  10   1        2.82        1.78      1.26 o 
   2  10   1        6.35        7.10      1.27 o 
   3  10   1       16.78       16.19      1.60 o 
   4  10   1        8.22        8.11      2.24 o 
   5  10   1        0.70        0.19      1.26 o 
   6  10   1        3.00        4.64      1.89 o 
   7  10   1        0.65       -0.83      1.34 o 
   8  10   1        1.99        2.43      1.75 o 
   9  10   1        2.73        2.55      1.73 o 
   0  11   1        0.04        1.04      1.22 o 
   1  11   1        0.34        0.10      1.12 o 
   2  11   1       18.98       20.21      1.93 o 
   3  11   1        5.34        7.09      2.52 o 
   4  11   1        2.01        2.09      1.78 o 
   5  11   1        2.16        2.91      2.01 o 
   6  11   1        2.52        2.04      1.80 o 
   7  11   1        1.03        0.37      1.68 o 
   8  11   1        1.37        0.61      1.73 o 
   3  12   1        0.48        0.70      1.73 o 
   4  12   1        0.01        1.73      1.92 o 
   5  12   1        4.55        4.55      2.45 o 
   6  12   1       11.67       13.99      3.25 o 
  -5 -11   2       19.62       19.09      3.42 o 
  -4 -11   2        1.71        2.69      1.99 o 
  -8 -10   2        1.14        0.82      1.51 o 
  -7 -10   2        0.00       -0.24      1.48 o 
  -6 -10   2        2.43        2.31      1.77 o 
  -5 -10   2        0.10        0.22      1.53 o 
  -4 -10   2      115.55      128.43      7.12 o 
  -3 -10   2       12.37        9.56      3.66 o 
  -2 -10   2       29.74       25.24      2.70 o 
  -1 -10   2       16.12       14.16      2.26 o 
   0 -10   2        3.79        1.90      1.41 o 
  -9  -9   2       11.43       10.28      2.36 o 
  -8  -9   2       11.05        9.96      2.29 o 
  -7  -9   2       12.67       15.06      2.63 o 
  -6  -9   2        1.90        1.72      1.41 o 
  -5  -9   2        0.79        1.60      1.56 o 
  -4  -9   2      168.69      193.57      8.38 o 
  -3  -9   2       26.28       30.82      2.24 o 
  -2  -9   2       20.40       19.58      2.29 o 
  -1  -9   2        1.12        0.48      1.16 o 
   0  -9   2        2.36        3.67      1.51 o 
   1  -9   2        8.15        9.74      2.14 o 
   2  -9   2        3.32        4.06      1.65 o 
  -9  -8   2       20.04       24.40      2.25 o 
  -8  -8   2        4.23        2.84      1.38 o 
  -7  -8   2        6.65        7.16      1.89 o 
  -6  -8   2        0.54       -0.83      0.95 o 
  -5  -8   2       29.02       31.15      2.99 o 
  -4  -8   2        0.01        0.44      0.63 o 
  -3  -8   2      162.78      166.22      4.48 o 
  -2  -8   2        0.11        0.02      0.88 o 
  -1  -8   2       23.76       26.60      2.52 o 
   0  -8   2        0.28        0.41      0.97 o 
   1  -8   2        9.65       11.15      2.11 o 
   2  -8   2        0.46        1.72      1.36 o 
   3  -8   2       32.01       35.93      3.23 o 
 -10  -7   2       17.56       19.49      3.43 o 
  -9  -7   2       15.52       18.75      1.95 o 
  -8  -7   2       36.81       35.94      2.41 o 
  -7  -7   2       53.77       55.34      3.64 o 
  -6  -7   2       26.99       22.91      2.53 o 
  -5  -7   2        0.87       -1.04      0.80 o 
  -4  -7   2       26.74       24.93      1.50 o 
  -3  -7   2       10.74        9.65      1.11 o 
  -2  -7   2       32.62       39.06      2.53 o 
  -1  -7   2      186.85      195.28      6.49 o 
   0  -7   2       30.27       29.10      2.43 o 
   1  -7   2        5.49        6.53      1.60 o 
   2  -7   2        3.49        6.92      1.77 o 
   3  -7   2        0.15        1.63      1.34 o 
   4  -7   2        0.19       -0.75      1.24 o 
   5  -7   2        1.27        1.38      1.50 o 
 -10  -6   2        0.04        1.09      1.60 o 
  -9  -6   2       19.56       17.86      1.86 o 
  -8  -6   2       56.53       57.04      4.41 o 
  -7  -6   2       12.70       11.40      1.80 o 
  -6  -6   2       10.97       11.64      1.77 o 
  -5  -6   2       41.35       49.53      3.13 o 
  -4  -6   2        0.54       -0.11      0.43 o 
  -3  -6   2       47.46       41.90      1.45 o 
  -2  -6   2       89.41       96.04      2.76 o 
  -1  -6   2       34.66       36.07      1.81 o 
   0  -6   2       32.56       32.53      2.41 o 
   1  -6   2       70.80       80.43      3.94 o 
   2  -6   2       22.33       23.64      2.40 o 
   3  -6   2       16.69       15.01      2.16 o 
   4  -6   2       29.72       31.89      3.08 o 
   5  -6   2        8.85        8.52      1.99 o 
   6  -6   2        8.19        8.48      2.07 o 
 -10  -5   2        0.35        0.53      1.50 o 
  -9  -5   2       13.25       13.09      1.66 o 
  -8  -5   2       44.67       41.01      3.48 o 
  -7  -5   2        0.00       -0.43      0.57 o 
  -6  -5   2       86.60       83.96      3.86 o 
  -5  -5   2       22.46       23.52      1.99 o 
  -4  -5   2       62.54       70.03      2.02 o 
  -3  -5   2       29.09       27.97      1.28 o 
  -2  -5   2     1065.68     1035.57     15.36 o 
  -1  -5   2        9.93       13.33      1.48 o 
   0  -5   2      169.30      184.55      4.25 o 
   1  -5   2       32.08       31.83      1.66 o 
   2  -5   2        1.85        1.50      0.93 o 
   3  -5   2       88.54       92.58      4.33 o 
   4  -5   2      242.43      244.29      8.01 o 
   5  -5   2        1.09        1.00      1.17 o 
   6  -5   2        0.35        0.46      1.22 o 
   7  -5   2        3.50        4.11      1.65 o 
 -10  -4   2       12.87       12.29      2.67 o 
  -9  -4   2        3.29        3.01      1.16 o 
  -8  -4   2      274.02      294.31      7.51 o 
  -7  -4   2        0.01        4.96      1.43 o 
  -6  -4   2       30.09       35.57      1.95 o 
  -5  -4   2      143.18      147.99      5.00 o 
  -4  -4   2       61.37       64.73      1.78 o 
  -3  -4   2        5.25        5.20      0.65 o 
  -2  -4   2      614.41      627.07     13.09 o 
  -1  -4   2      815.54      892.56     18.10 o 
   0  -4   2        0.67        0.38      0.44 o 
   1  -4   2        2.68        6.64      0.86 o 
   2  -4   2       60.13       70.17      2.40 o 
   3  -4   2        4.42        6.20      1.34 o 
   4  -4   2       72.62       67.51      3.59 o 
   5  -4   2      116.78      141.94      4.32 o 
   6  -4   2        3.47        1.84      1.09 o 
   7  -4   2        0.06       -0.81      0.77 o 
 -10  -3   2        6.68        6.34      2.09 o 
  -9  -3   2        3.38        3.09      1.07 o 
  -8  -3   2      158.28      156.70      8.40 o 
  -7  -3   2      402.26      408.01      8.19 o 
  -6  -3   2      205.20      188.90      4.52 o 
  -5  -3   2       69.04       60.24      1.42 o 
  -4  -3   2      274.58      292.38      4.89 o 
  -3  -3   2       53.25       55.13      1.54 o 
  -2  -3   2       67.19       53.08      2.04 o 
  -1  -3   2     4011.42     3847.19     70.56 o 
   0  -3   2      159.59      150.74      4.37 o 
   1  -3   2      102.84       92.21      1.98 o 
   2  -3   2       31.22       27.82      1.41 o 
   3  -3   2      545.30      519.68      7.49 o 
   4  -3   2      110.53      119.86      3.49 o 
   5  -3   2      528.68      537.77      9.90 o 
   6  -3   2        4.69        5.28      1.63 o 
   7  -3   2        8.43        7.45      1.34 o 
   8  -3   2        3.17        1.27      1.70 o 
 -10  -2   2        2.19        1.72      1.44 o 
  -9  -2   2        5.96        3.13      1.60 o 
  -8  -2   2      131.24      132.63      4.02 o 
  -7  -2   2      228.76      228.00      5.39 o 
  -6  -2   2       81.12       80.00      3.07 o 
  -5  -2   2      195.86      233.72      3.54 o 
  -4  -2   2      351.86      338.45      4.65 o 
  -3  -2   2      169.47      155.68      2.48 o 
  -2  -2   2       71.05       62.11      1.52 o 
  -1  -2   2     2063.17     2106.61     39.11 o 
   0  -2   2     1991.99     1880.05     35.25 o 
   1  -2   2        9.87        9.61      0.75 o 
   2  -2   2      276.00      291.14      5.35 o 
   3  -2   2        7.21       10.08      0.80 o 
   4  -2   2      211.89      223.26      3.97 o 
   5  -2   2        0.23       -0.02      0.51 o 
   6  -2   2       90.91       89.24      3.07 o 
   7  -2   2        6.02        4.00      1.38 o 
   8  -2   2        0.58        1.67      1.70 o 
   9  -2   2       21.67       32.89      4.11 o 
 -10  -1   2        6.50        6.73      2.09 o 
  -9  -1   2        8.13        5.39      1.89 o 
  -8  -1   2        1.71        1.18      1.05 o 
  -7  -1   2        0.23       -0.07      0.92 o 
  -6  -1   2       68.56       73.24      1.72 o 
  -5  -1   2       60.60       81.51      1.71 o 
  -4  -1   2       64.04       64.53      1.39 o 
  -3  -1   2      238.27      236.19      3.30 o 
  -2  -1   2     1381.33     1377.07     25.62 o 
  -1  -1   2    10853.89     9664.01    257.61 o 
   0  -1   2     7375.36     6824.86    125.24 o 
   1  -1   2       51.93       43.28      1.37 o 
   2  -1   2      425.50      395.35      7.89 o 
   3  -1   2       71.91       66.79      1.36 o 
   4  -1   2      247.33      269.63      3.54 o 
   5  -1   2        9.72       11.45      1.19 o 
   6  -1   2        3.69        5.40      0.91 o 
   7  -1   2        0.06       -0.06      0.66 o 
   8  -1   2        7.90        4.22      1.85 o 
   9  -1   2        0.35        1.87      1.67 o 
  -9   0   2        2.72        7.36      2.02 o 
  -7   0   2        0.92        1.56      0.96 o 
  -6   0   2       11.41       42.25      4.55 o 
  -5   0   2       35.49       56.82      1.49 o 
  -4   0   2     2042.28     2047.97     27.05 o 
  -3   0   2       77.56       93.65      3.21 o 
  -2   0   2      661.12      629.30     12.31 o 
  -1   0   2       23.86       28.30      1.12 o 
   0   0   2     1563.78     1512.12     28.01 o 
   1   0   2      413.73      437.48      9.74 o 
   2   0   2      677.59      694.03     10.26 o 
   3   0   2      350.26      324.28      5.46 o 
   5   0   2      237.78      248.44      3.36 o 
   6   0   2      306.74      303.23      5.83 o 
   7   0   2        7.51        8.66      1.95 o 
   8   0   2      160.17      143.31      6.48 o 
   9   0   2       10.20       12.12      2.52 o 
  10   0   2        2.93        3.33      1.97 o 
  -9   1   2        1.40        1.16      1.39 o 
  -8   1   2        3.60        1.16      0.83 o 
  -7   1   2       33.11       42.28      2.80 o 
  -6   1   2        0.44        0.96      0.45 o 
  -5   1   2       15.32       18.06      0.89 o 
  -4   1   2       22.23       25.04      1.19 o 
  -3   1   2      135.28      143.63      2.37 o 
  -2   1   2      466.21      421.81     10.16 o 
  -1   1   2      328.81      322.32      5.00 o 
   0   1   2      144.19      143.52      3.35 o 
   1   1   2      186.54      150.57      3.45 o 
   2   1   2        1.38        0.97      0.33 o 
   3   1   2      134.05      151.86      2.89 o 
   4   1   2      773.31      779.46      9.55 o 
   5   1   2      288.07      299.60      4.37 o 
   6   1   2        4.84        6.07      0.60 o 
   7   1   2       31.74       27.33      2.53 o 
   8   1   2        6.54        3.14      1.41 o 
   9   1   2       25.73       21.19      2.82 o 
  10   1   2        0.17        0.22      1.41 o 
  -8   2   2        0.44        1.30      0.93 o 
  -7   2   2        2.44        3.22      0.69 o 
  -6   2   2        2.79        1.98      0.65 o 
  -5   2   2      172.95      159.47      3.04 o 
  -4   2   2      151.52      167.61      2.97 o 
  -3   2   2      288.19      307.85      4.44 o 
  -2   2   2     1007.80      983.27     14.19 o 
  -1   2   2     1800.65     1696.35     23.41 o 
   0   2   2     8287.86     7922.94    144.99 o 
   1   2   2    16346.57    15737.67   1389.60 o 
   2   2   2      349.67      290.10      4.55 o 
   3   2   2      376.45      393.02      8.69 o 
   4   2   2      927.92      974.38     14.08 o 
   5   2   2      427.38      478.96      6.17 o 
   6   2   2        1.20        1.39      0.62 o 
   7   2   2      330.57      313.14      7.15 o 
   8   2   2       33.96       31.29      2.96 o 
   9   2   2       88.64       72.93      4.45 o 
  10   2   2       19.85       28.03      3.38 o 
  -8   3   2        8.90        6.03      2.02 o 
  -7   3   2        3.14        1.60      0.69 o 
  -6   3   2       73.49       71.06      2.12 o 
  -5   3   2        5.27        5.61      0.70 o 
  -4   3   2        0.00        0.59      0.37 o 
  -3   3   2     1171.60     1278.16     18.57 o 
  -2   3   2       20.16       18.11      1.52 o 
  -1   3   2      267.25      260.96      6.09 o 
   0   3   2      860.89      904.00     17.39 o 
   1   3   2    15722.69    14559.34    197.96 o 
   2   3   2     1187.02     1105.82     15.60 o 
   3   3   2      799.38      840.40     12.07 o 
   4   3   2       45.43       50.87      1.34 o 
   5   3   2      284.90      271.02      4.54 o 
   6   3   2       90.43      102.44      4.37 o 
   7   3   2      125.96      129.58      3.86 o 
   8   3   2       90.45       86.81      3.15 o 
   9   3   2        2.24        2.06      1.39 o 
  10   3   2       14.74       14.19      2.67 o 
  11   3   2        0.04        2.69      1.61 o 
  -7   4   2       15.27        8.67      1.61 o 
  -6   4   2       35.96       33.26      2.45 o 
  -5   4   2       19.88       37.97      2.45 o 
  -4   4   2      239.77      236.91      6.71 o 
  -3   4   2       60.41       73.73      3.09 o 
  -2   4   2      686.68      651.11     13.82 o 
  -1   4   2       94.34       94.57      3.18 o 
   0   4   2      269.76      308.96      7.09 o 
   1   4   2      183.82      211.18      6.09 o 
   2   4   2     4667.77     4468.66     61.16 o 
   3   4   2     1216.34     1224.24     17.33 o 
   4   4   2        3.52        5.21      0.43 o 
   5   4   2        8.84        6.90      0.49 o 
   6   4   2        1.70        2.14      0.95 o 
   7   4   2       82.78       98.67      4.66 o 
   8   4   2      451.85      439.44     10.76 o 
   9   4   2       15.66       15.30      1.63 o 
  10   4   2       15.98       17.23      2.86 o 
  11   4   2        0.01       -0.58      1.51 o 
  -7   5   2        4.09        3.69      1.50 o 
  -6   5   2       35.60       35.91      2.77 o 
  -5   5   2       18.71       17.49      2.06 o 
  -4   5   2        2.24        2.89      1.10 o 
  -3   5   2       49.92       47.27      2.60 o 
  -2   5   2      326.17      360.53      8.91 o 
  -1   5   2       20.42       21.42      1.58 o 
   0   5   2      169.11      187.18      5.12 o 
   1   5   2       27.48       26.40      1.51 o 
   2   5   2       94.27      111.49      2.56 o 
   3   5   2      413.00      387.81      6.34 o 
   4   5   2      462.06      500.34     10.88 o 
   5   5   2       88.81       97.14      2.00 o 
   6   5   2      393.51      356.18     10.15 o 
   7   5   2       46.69       42.93      2.96 o 
   8   5   2      186.31      182.71      7.12 o 
   9   5   2        9.88        8.15      1.40 o 
  10   5   2       14.74       11.74      1.69 o 
  11   5   2        5.30        8.18      2.43 o 
  -6   6   2       13.16       11.25      2.04 o 
  -5   6   2        0.04       -0.12      0.92 o 
  -4   6   2       30.90       26.04      2.45 o 
  -3   6   2       56.39       54.98      3.06 o 
  -2   6   2       35.35       35.61      2.33 o 
  -1   6   2      102.17      101.64      3.86 o 
   0   6   2      275.85      276.18      7.19 o 
   1   6   2      110.19      113.06      3.74 o 
   2   6   2      556.83      560.63      9.19 o 
   3   6   2        7.65       10.82      0.84 o 
   4   6   2      260.16      287.69      5.11 o 
   5   6   2        3.00        3.14      0.47 o 
   6   6   2       71.73       72.05      3.81 o 
   7   6   2       51.41       46.62      3.13 o 
   8   6   2      119.21      115.27      5.41 o 
   9   6   2       30.71       30.47      3.21 o 
  10   6   2        3.34        0.46      1.00 o 
  11   6   2        6.07        3.94      1.44 o 
  -6   7   2        3.16       -0.31      1.33 o 
  -5   7   2        5.99        4.49      1.68 o 
  -4   7   2       28.44       23.79      2.58 o 
  -3   7   2       16.56       18.68      2.26 o 
  -2   7   2        2.21        1.48      1.00 o 
  -1   7   2        0.01       -0.17      0.59 o 
   0   7   2       45.93       44.26      2.55 o 
   1   7   2       10.09        8.16      1.22 o 
   2   7   2      179.19      182.58      4.15 o 
   3   7   2      450.92      456.74      7.91 o 
   4   7   2      152.58      163.05      3.56 o 
   5   7   2      100.72       97.54      4.62 o 
   6   7   2       17.61       20.68      2.36 o 
   7   7   2       15.29       13.17      2.06 o 
   8   7   2        1.77        0.88      1.21 o 
   9   7   2      380.94      387.36     12.24 o 
  10   7   2        4.78        2.14      1.78 o 
  11   7   2        0.01       -0.60      1.03 o 
  -5   8   2        0.04        1.00      1.46 o 
  -4   8   2        5.68        8.21      2.04 o 
  -3   8   2        3.44        3.93      1.56 o 
  -2   8   2       14.58       19.44      2.26 o 
  -1   8   2        0.02        0.49      0.83 o 
   0   8   2        2.71        3.98      1.09 o 
   1   8   2       64.18       55.56      2.92 o 
   2   8   2       15.59       14.37      1.27 o 
   3   8   2        3.22        3.65      0.76 o 
   4   8   2       33.46       34.88      1.86 o 
   5   8   2        7.34        8.48      1.84 o 
   6   8   2      132.15      135.34      6.02 o 
   7   8   2       12.90       11.25      2.06 o 
   8   8   2       43.15       39.62      3.31 o 
   9   8   2        6.77        7.21      2.07 o 
  10   8   2       39.02       39.81      3.84 o 
  -3   9   2       36.84       38.23      3.62 o 
  -2   9   2        1.14       -0.36      1.16 o 
  -1   9   2       23.81       22.67      2.45 o 
   0   9   2        0.07       -0.05      0.85 o 
   1   9   2        1.39        1.04      1.00 o 
   2   9   2        9.72       11.84      1.33 o 
   3   9   2       48.73       51.93      2.27 o 
   4   9   2       84.01       86.53      2.80 o 
   5   9   2        7.11        7.26      1.87 o 
   6   9   2       11.19       11.29      2.28 o 
   7   9   2       19.19       17.20      2.60 o 
   8   9   2       38.45       36.32      3.47 o 
   9   9   2       63.47       65.76      4.62 o 
  10   9   2      113.02      120.59      6.53 o 
  -2  10   2       10.84       15.02      2.62 o 
  -1  10   2        6.30        6.53      1.78 o 
   0  10   2        3.45        3.13      1.43 o 
   1  10   2       19.98       19.21      2.24 o 
   2  10   2       18.16       17.93      1.68 o 
   3  10   2        0.40        0.60      0.78 o 
   4  10   2       30.24       28.88      3.42 o 
   5  10   2        0.24       -0.73      1.16 o 
   6  10   2       27.84       30.02      3.48 o 
   7  10   2        8.96        7.95      2.26 o 
   8  10   2        0.24       -0.53      1.26 o 
   9  10   2        7.33        6.32      2.01 o 
   0  11   2        3.48        2.84      1.48 o 
   1  11   2        1.02        0.10      1.05 o 
   2  11   2        7.69        7.67      1.41 o 
   3  11   2        0.07        0.09      0.82 o 
   4  11   2       23.40       26.57      3.59 o 
   5  11   2        7.39       11.46      2.72 o 
   6  11   2        1.68        1.72      1.65 o 
   7  11   2        0.01       -0.39      1.48 o 
   8  11   2        0.90        0.75      1.61 o 
   2  12   2        1.38        0.85      1.02 o 
   3  12   2        9.39        9.08      1.54 o 
   4  12   2        0.10        0.41      1.70 o 
   5  12   2       14.37       14.19      3.11 o 
   6  12   2        1.06       -0.41      1.53 o 
   7  12   2        0.48        0.32      1.67 o 
  -6 -10   3        0.04        0.80      1.51 o 
  -5 -10   3        0.78        0.44      1.56 o 
  -4 -10   3       24.91       30.12      3.88 o 
  -3 -10   3        0.53        0.46      0.96 o 
  -2 -10   3        4.03        4.64      1.72 o 
  -1 -10   3        1.68       -0.31      1.24 o 
  -8  -9   3       35.15       32.97      3.43 o 
  -7  -9   3        1.65        2.36      1.61 o 
  -6  -9   3        0.44       -0.37      1.16 o 
  -5  -9   3       30.44       29.52      3.35 o 
  -4  -9   3        4.25        4.28      1.85 o 
  -3  -9   3       22.88       24.69      2.01 o 
  -2  -9   3        5.26        4.74      1.50 o 
  -1  -9   3        0.02       -0.14      1.07 o 
   0  -9   3        5.72        2.82      1.55 o 
   1  -9   3        0.25        0.85      1.31 o 
  -9  -8   3        0.27       -1.84      1.22 o 
  -8  -8   3       15.28       16.67      2.19 o 
  -7  -8   3        4.75        5.68      1.84 o 
  -6  -8   3        8.84        6.44      1.82 o 
  -5  -8   3       11.11        8.23      2.02 o 
  -4  -8   3       11.59       11.00      2.33 o 
  -3  -8   3       54.04       59.60      2.65 o 
  -2  -8   3        1.15        0.56      0.99 o 
  -1  -8   3        0.00        0.61      1.05 o 
   0  -8   3        6.71        7.12      1.78 o 
   1  -8   3       15.16       14.52      2.40 o 
   2  -8   3        0.04        0.34      1.19 o 
   3  -8   3       29.48       29.39      3.40 o 
  -9  -7   3       16.52       19.65      3.25 o 
  -8  -7   3        2.65       -0.19      1.56 o 
  -7  -7   3       18.02       17.73      1.83 o 
  -6  -7   3        2.62        2.31      1.26 o 
  -5  -7   3       25.96       24.15      2.55 o 
  -4  -7   3       15.58       19.42      1.20 o 
  -3  -7   3        1.75        1.94      0.66 o 
  -2  -7   3        0.73        0.08      0.79 o 
  -1  -7   3       66.36       68.10      5.13 o 
   0  -7   3        2.58        2.75      1.22 o 
   1  -7   3        7.90        7.77      1.78 o 
   2  -7   3        3.20        3.25      1.53 o 
   3  -7   3        1.99        2.62      1.56 o 
   4  -7   3        1.53        0.95      1.51 o 
 -10  -6   3        1.40        0.99      1.60 o 
  -9  -6   3       31.58       31.92      3.76 o 
  -8  -6   3       53.12       53.10      4.37 o 
  -7  -6   3       14.74       16.11      1.63 o 
  -6  -6   3       33.92       36.59      2.79 o 
  -5  -6   3        1.49        1.46      1.00 o 
  -4  -6   3        2.13        3.90      0.59 o 
  -3  -6   3        3.43        3.32      0.91 o 
  -2  -6   3        9.47       12.01      1.26 o 
  -1  -6   3        9.85       14.37      1.46 o 
   0  -6   3      114.09      122.84      4.19 o 
   1  -6   3        1.07        0.87      0.72 o 
   2  -6   3       30.31       31.19      2.75 o 
   3  -6   3       11.42        9.72      1.97 o 
   4  -6   3       99.70      102.59      5.27 o 
   5  -6   3       22.39       26.07      3.09 o 
 -10  -5   3        0.28        0.80      1.61 o 
  -9  -5   3       13.75       13.07      2.75 o 
  -8  -5   3        5.42        1.34      1.38 o 
  -7  -5   3        4.61        5.46      1.08 o 
  -6  -5   3        1.45        1.15      0.68 o 
  -5  -5   3        3.26        4.72      1.19 o 
  -4  -5   3       28.70       29.36      1.38 o 
  -3  -5   3        4.05        4.87      0.76 o 
  -2  -5   3      140.03      129.06      4.40 o 
  -1  -5   3        4.21        3.11      0.92 o 
   0  -5   3        9.62        9.74      1.55 o 
   1  -5   3       85.14       85.68      4.12 o 
   2  -5   3        0.08        1.07      0.68 o 
   3  -5   3        1.98        2.86      1.27 o 
   4  -5   3       85.61       85.75      4.54 o 
   5  -5   3       30.73       37.22      3.20 o 
   6  -5   3        2.51        2.74      1.60 o 
 -10  -4   3       27.29       23.83      3.40 o 
  -9  -4   3       12.32       20.91      3.18 o 
  -8  -4   3       59.98       63.11      4.42 o 
  -7  -4   3       43.55       44.75      4.05 o 
  -6  -4   3        8.17        8.25      1.67 o 
  -5  -4   3      133.90      130.99      2.59 o 
  -4  -4   3        9.25       12.73      0.89 o 
  -3  -4   3       21.93       25.97      1.95 o 
  -2  -4   3        5.15       11.68      1.34 o 
  -1  -4   3        9.63        4.35      1.04 o 
   0  -4   3      472.64      490.46     11.42 o 
   1  -4   3       45.85       45.17      2.63 o 
   2  -4   3        0.75        2.35      0.62 o 
   3  -4   3      240.64      245.96      5.57 o 
   4  -4   3      216.93      213.08      7.16 o 
   5  -4   3       95.05      102.07      4.79 o 
   6  -4   3       11.72       14.44      1.77 o 
   7  -4   3        9.85        8.20      1.53 o 
 -10  -3   3        7.40        8.91      2.40 o 
  -9  -3   3       40.61       46.59      3.99 o 
  -8  -3   3       39.06       44.50      3.71 o 
  -7  -3   3       44.49       51.27      2.32 o 
  -6  -3   3        8.49        9.73      1.07 o 
  -5  -3   3       38.28       37.40      1.19 o 
  -4  -3   3      287.94      296.89      4.45 o 
  -3  -3   3        4.12        9.22      0.66 o 
  -2  -3   3      319.14      301.11      7.22 o 
  -1  -3   3      178.36      190.93      5.29 o 
   0  -3   3      516.68      515.35     11.54 o 
   1  -3   3      414.80      511.42     11.71 o 
   2  -3   3       56.90       59.52      2.91 o 
   3  -3   3        3.33        3.57      0.66 o 
   4  -3   3        0.41       -0.12      0.47 o 
   5  -3   3     1055.93     1068.45     17.43 o 
   6  -3   3       21.13       19.73      2.89 o 
   7  -3   3       15.65       14.18      2.33 o 
   8  -3   3        7.20       12.57      1.94 o 
 -10  -2   3       14.51       16.62      2.94 o 
  -9  -2   3       18.24       17.42      2.82 o 
  -8  -2   3       33.06       28.89      3.20 o 
  -7  -2   3      218.38      210.45      6.65 o 
  -6  -2   3       89.32       79.01      2.69 o 
  -5  -2   3       13.34       18.34      0.83 o 
  -4  -2   3      113.16      106.46      2.05 o 
  -3  -2   3     1092.14     1151.28     13.83 o 
  -2  -2   3        0.77        0.42      0.29 o 
  -1  -2   3      537.47      513.08      8.05 o 
   0  -2   3      497.74      523.64     11.35 o 
   1  -2   3      794.32      885.01     18.05 o 
   2  -2   3      365.39      379.44      9.54 o 
   3  -2   3       14.15       12.38      1.08 o 
   4  -2   3      457.65      425.07      6.48 o 
   5  -2   3       48.46       44.57      1.74 o 
   6  -2   3      378.15      391.49      7.96 o 
   7  -2   3        0.15        0.58      0.81 o 
   8  -2   3       35.40       43.83      4.06 o 
 -10  -1   3        3.91        5.20      2.06 o 
  -9  -1   3       13.38       10.50      2.40 o 
  -8  -1   3       48.31       45.80      3.59 o 
  -7  -1   3      587.20      538.72     14.89 o 
  -6  -1   3       71.96       68.17      1.71 o 
  -5  -1   3       70.46       78.36      3.59 o 
  -4  -1   3        0.75        2.41      0.75 o 
  -3  -1   3      141.22      155.16      2.48 o 
  -2  -1   3      476.93      466.42      7.31 o 
  -1  -1   3      477.71      447.38      6.97 o 
   0  -1   3      838.70      763.60     11.12 o 
   1  -1   3      109.91      127.32      2.77 o 
   2  -1   3      120.91      130.97      4.64 o 
   3  -1   3      377.84      377.29      6.68 o 
   4  -1   3      268.40      281.54      5.54 o 
   5  -1   3        8.58        7.43      0.79 o 
   6  -1   3      132.31      150.79     12.19 o 
   7  -1   3        0.12        0.39      0.72 o 
   8  -1   3        0.09       -0.49      1.24 o 
   9  -1   3        8.72        9.81      2.55 o 
 -10   0   3        8.43        9.94      2.57 o 
  -9   0   3        1.81        0.19      1.38 o 
  -8   0   3       12.15       10.66      2.16 o 
  -7   0   3       30.09       26.41      2.77 o 
  -6   0   3      429.24      437.65      8.62 o 
  -5   0   3        2.92        2.08      0.55 o 
  -4   0   3        3.42        3.53      0.47 o 
  -3   0   3       57.21       73.71      3.39 o 
  -2   0   3      336.99      356.28      6.06 o 
  -1   0   3       47.09       39.00      2.89 o 
   0   0   3      187.56      158.92      2.88 o 
   1   0   3       85.25       71.35      1.73 o 
   2   0   3       95.06      109.14     10.58 o 
   3   0   3      300.45      290.42      5.22 o 
   4   0   3       20.40       21.76      1.18 o 
   5   0   3       23.45       21.58      1.01 o 
   6   0   3      463.60      469.65      6.85 o 
   7   0   3        4.57        4.91      1.84 o 
   8   0   3       18.02       22.38      2.94 o 
   9   0   3        5.91        4.25      1.82 o 
  -9   1   3        5.22        7.75      2.11 o 
  -8   1   3       40.03       36.17      3.28 o 
  -7   1   3        0.00        1.77      1.14 o 
  -6   1   3      232.34      232.05      3.99 o 
  -5   1   3        6.10        5.28      0.58 o 
  -4   1   3       21.04       19.14      0.83 o 
  -3   1   3       21.93       19.51      0.73 o 
  -2   1   3     1270.22     1257.28     17.84 o 
  -1   1   3      273.44      249.27      4.24 o 
   0   1   3        1.03        2.71      0.37 o 
   1   1   3      150.20      150.96      2.74 o 
   2   1   3      581.96      572.39      8.64 o 
   3   1   3        7.15        6.78      1.04 o 
   4   1   3      297.55      298.30      5.33 o 
   5   1   3      334.15      323.19      5.63 o 
   6   1   3      116.96      115.39      2.42 o 
   7   1   3       16.26       17.44      2.33 o 
   8   1   3        1.20       -0.42      1.02 o 
   9   1   3        0.87        1.16      1.31 o 
  10   1   3        0.51        0.97      1.60 o 
  -9   2   3        4.54        7.21      2.19 o 
  -8   2   3        3.23        2.91      1.58 o 
  -7   2   3        1.25        0.24      1.14 o 
  -6   2   3       81.59       77.86      2.12 o 
  -5   2   3      218.06      207.75      3.67 o 
  -4   2   3      232.03      233.70      3.80 o 
  -3   2   3      115.17      120.14      2.25 o 
  -2   2   3      450.22      419.17      6.81 o 
  -1   2   3       89.33       81.34      1.94 o 
   0   2   3       22.43       16.52      0.99 o 
   1   2   3      160.66      132.73      2.46 o 
   2   2   3        2.75        1.75      0.36 o 
   3   2   3      222.23      244.20      4.27 o 
   4   2   3       32.99       40.02      1.36 o 
   5   2   3       77.52       74.36      2.06 o 
   6   2   3        8.97        4.97      0.49 o 
   7   2   3      196.94      183.44      6.88 o 
   8   2   3       84.93       72.85      4.39 o 
   9   2   3        7.15       10.54      2.24 o 
  10   2   3        5.91        0.63      1.48 o 
  -8   3   3       12.33       16.71      2.72 o 
  -7   3   3       13.10       15.24      1.49 o 
  -6   3   3       12.01       13.33      1.07 o 
  -5   3   3       44.80       57.48      1.79 o 
  -4   3   3       86.25       80.43      2.44 o 
  -3   3   3      237.57      259.87      5.00 o 
  -2   3   3      292.01      295.77      6.01 o 
  -1   3   3      326.32      311.05      7.10 o 
   0   3   3        8.94        5.05      0.48 o 
   1   3   3      290.48      295.80      4.83 o 
   2   3   3     1492.54     1516.46     26.06 o 
   3   3   3      316.25      327.28      5.35 o 
   4   3   3       56.74       53.05      1.89 o 
   5   3   3       87.15       78.28      2.04 o 
   6   3   3       35.16       39.49      2.45 o 
   7   3   3      492.16      498.67     13.74 o 
   8   3   3        1.94       -0.44      1.19 o 
   9   3   3       10.58        9.09      2.21 o 
  10   3   3        8.09        5.76      2.07 o 
  11   3   3       17.10       14.79      2.84 o 
  -7   4   3       45.62       44.06      2.29 o 
  -6   4   3        0.06        0.67      0.74 o 
  -5   4   3      345.01      341.90      6.73 o 
  -4   4   3       47.35       38.81      1.77 o 
  -3   4   3      227.66      230.03      6.31 o 
  -2   4   3       91.81       75.26      2.94 o 
  -1   4   3        2.52        2.69      0.68 o 
   0   4   3      783.63      811.19     16.18 o 
   1   4   3      196.62      207.98      3.84 o 
   2   4   3        0.37        0.32      0.34 o 
   3   4   3      566.36      579.97      8.82 o 
   4   4   3        7.43        9.26      0.71 o 
   5   4   3        9.47        8.57      0.66 o 
   6   4   3      137.57      162.79      5.97 o 
   7   4   3        2.95        4.86      1.43 o 
   8   4   3      114.57      134.17      5.97 o 
   9   4   3       42.88       38.48      3.43 o 
  10   4   3       50.29       52.43      4.06 o 
  11   4   3        1.98        1.24      1.65 o 
  -7   5   3       16.91       21.04      2.43 o 
  -6   5   3        0.67        0.08      0.95 o 
  -5   5   3       31.74       28.59      2.29 o 
  -4   5   3      347.37      345.22      9.16 o 
  -3   5   3       17.62       19.43      1.73 o 
  -2   5   3       76.36       62.21      2.87 o 
  -1   5   3       70.04       70.13      2.89 o 
   0   5   3       28.30       34.16      1.87 o 
   1   5   3       63.35       54.94      1.76 o 
   2   5   3      667.36      624.91      9.68 o 
   3   5   3        3.46        2.72      1.07 o 
   4   5   3       26.45       21.49      1.72 o 
   5   5   3        0.01        0.95      0.35 o 
   6   5   3       18.88       22.21      2.14 o 
   7   5   3       66.93       65.23      3.74 o 
   8   5   3       57.05       51.13      3.67 o 
   9   5   3        1.91        1.50      1.48 o 
  10   5   3        0.70        0.75      1.60 o 
  11   5   3       18.53       18.75      3.06 o 
  -6   6   3        6.29        5.01      1.53 o 
  -5   6   3        3.24        1.84      1.14 o 
  -4   6   3      291.85      287.89      8.48 o 
  -3   6   3        0.06        0.36      0.92 o 
  -2   6   3       10.00        9.67      1.46 o 
  -1   6   3        0.55       -0.51      0.41 o 
   0   6   3       30.02       31.90      1.97 o 
   1   6   3      168.21      194.62      4.14 o 
   2   6   3      655.95      669.47     10.60 o 
   3   6   3      190.47      173.82      3.62 o 
   4   6   3       40.81       35.66      1.59 o 
   5   6   3       61.75       64.02      1.79 o 
   6   6   3       15.07       12.56      1.78 o 
   7   6   3       50.04       46.16      3.21 o 
   8   6   3      117.87      110.09      5.32 o 
   9   6   3       29.16       22.54      2.91 o 
  10   6   3        0.25       -0.06      0.92 o 
  11   6   3        2.57        1.16      1.63 o 
  -6   7   3        6.37        5.22      1.75 o 
  -5   7   3        6.01        8.99      1.94 o 
  -4   7   3       19.75       25.02      2.65 o 
  -3   7   3       36.20       36.70      2.77 o 
  -2   7   3        3.60        2.58      1.04 o 
  -1   7   3        2.28        4.84      1.17 o 
   0   7   3       19.95       22.35      1.87 o 
   1   7   3      115.59      123.10      3.31 o 
   2   7   3       33.57       34.48      3.82 o 
   3   7   3       92.28       87.21      2.49 o 
   4   7   3      121.72      115.99      4.82 o 
   5   7   3        7.39        5.81      1.43 o 
   6   7   3      117.15      122.83      5.34 o 
   7   7   3        5.69        5.61      1.56 o 
   8   7   3       23.75       19.65      2.53 o 
   9   7   3       19.10       18.75      2.75 o 
  10   7   3        0.01       -0.80      1.34 o 
  11   7   3        0.71       -0.26      1.16 o 
  -5   8   3        9.79        8.70      2.11 o 
  -4   8   3        4.28        3.57      1.63 o 
  -3   8   3      120.53      122.48      5.44 o 
  -2   8   3        8.85       10.95      1.89 o 
  -1   8   3       15.64       12.39      1.78 o 
   0   8   3       11.14        6.51      1.36 o 
   1   8   3      102.00      100.94      4.05 o 
   2   8   3       29.44       25.79      1.53 o 
   3   8   3       27.36       24.56      1.44 o 
   4   8   3       46.70       50.81      1.91 o 
   5   8   3        9.06        9.31      1.92 o 
   6   8   3       12.38        7.68      1.80 o 
   7   8   3       16.77       18.63      2.45 o 
   8   8   3       26.81       28.38      3.04 o 
   9   8   3        2.87        4.32      1.82 o 
  10   8   3        5.50        6.20      2.18 o 
  -3   9   3       40.01       32.80      3.25 o 
  -2   9   3       11.91       12.02      2.21 o 
  -1   9   3        3.40        4.59      1.53 o 
   0   9   3        0.07        0.48      0.88 o 
   1   9   3       67.32       75.17      3.69 o 
   2   9   3       11.86       10.70      1.24 o 
   3   9   3      128.61      122.70      3.51 o 
   4   9   3       10.91        9.53      1.11 o 
   5   9   3       30.51       36.53      3.30 o 
   6   9   3        9.01       11.74      2.28 o 
   7   9   3        2.74        4.42      1.75 o 
   8   9   3        1.93        1.99      1.50 o 
   9   9   3       94.94       91.82      5.42 o 
  10   9   3       11.94       17.96      3.04 o 
  -2  10   3       15.14       19.51      2.74 o 
  -1  10   3       18.21       18.64      2.53 o 
   0  10   3        1.61        0.25      1.12 o 
   1  10   3       25.10       26.38      1.92 o 
   2  10   3       61.68       62.30      3.20 o 
   3  10   3        8.29        6.63      1.21 o 
   4  10   3        8.56        6.28      1.18 o 
   5  10   3      119.32      123.99      6.44 o 
   6  10   3        6.10        7.24      2.09 o 
   7  10   3        8.49       10.35      2.33 o 
   8  10   3        0.02       -0.31      1.12 o 
   9  10   3        5.94        8.09      2.28 o 
  10  10   3       12.08       13.50      2.89 o 
  -1  11   3        1.31        1.31      1.43 o 
   0  11   3        0.77        3.42      1.56 o 
   1  11   3        6.13        7.76      2.08 o 
   2  11   3        6.95        4.25      1.13 o 
   3  11   3       19.97       18.96      1.76 o 
   4  11   3        1.15       -0.14      1.39 o 
   5  11   3        4.74        4.62      2.09 o 
   6  11   3       12.22       10.91      2.60 o 
   7  11   3        1.11        0.76      1.61 o 
   8  11   3        1.13        0.90      1.63 o 
   9  11   3        0.05       -0.83      1.43 o 
   2  12   3        0.57       -0.50      0.81 o 
   3  12   3       14.77       10.85      1.57 o 
   4  12   3        3.62        4.55      2.14 o 
   5  12   3        1.28        0.90      1.78 o 
   6  12   3        0.93        0.08      1.60 o 
   7  12   3        0.03       -0.31      1.56 o 
  -7  -9   4        0.53        0.39      1.82 o 
  -6  -9   4       14.91       18.30      2.80 o 
  -5  -9   4        4.93        3.20      1.73 o 
  -4  -9   4        1.79        2.36      1.73 o 
  -3  -9   4       13.62       14.83      1.80 o 
  -2  -9   4        2.52        2.57      1.44 o 
  -1  -9   4        5.74        2.23      1.44 o 
   0  -9   4       12.08        9.82      2.28 o 
  -8  -8   4        1.75        2.16      1.95 o 
  -7  -8   4       13.96       16.78      3.04 o 
  -6  -8   4        1.91        3.42      1.51 o 
  -5  -8   4        0.08        0.48      1.24 o 
  -4  -8   4       44.27       42.20      3.62 o 
  -3  -8   4      148.80      152.18      3.73 o 
  -2  -8   4        0.07        0.77      0.88 o 
  -1  -8   4        0.02        0.29      0.85 o 
   0  -8   4        9.17        5.46      1.72 o 
   1  -8   4       24.04       18.75      2.72 o 
   2  -8   4        0.79        0.56      1.33 o 
  -9  -7   4        8.94       10.61      2.70 o 
  -8  -7   4        4.77        2.99      1.90 o 
  -7  -7   4       12.09        7.82      2.45 o 
  -6  -7   4       10.42       11.27      1.52 o 
  -5  -7   4        0.53        1.48      1.16 o 
  -4  -7   4       12.95       14.51      1.18 o 
  -3  -7   4      137.87      140.07      3.97 o 
  -2  -7   4        2.82        2.41      0.89 o 
  -1  -7   4        4.85        7.19      1.30 o 
   0  -7   4       33.72       34.50      2.22 o 
   1  -7   4       21.68       22.48      2.03 o 
   2  -7   4       33.77       28.47      3.09 o 
   3  -7   4        1.79        1.22      1.41 o 
  -9  -6   4        4.43        3.67      1.95 o 
  -8  -6   4        0.15        0.80      1.43 o 
  -7  -6   4        2.94        1.38      1.51 o 
  -6  -6   4        0.23       -0.31      1.17 o 
  -5  -6   4        0.07       -0.91      0.61 o 
  -4  -6   4        6.35        6.33      0.93 o 
  -3  -6   4      443.28      404.29      7.71 o 
  -2  -6   4      592.88      590.65     13.95 o 
  -1  -6   4        6.53        3.48      0.95 o 
   0  -6   4       19.77       17.96      2.30 o 
   1  -6   4        2.45        3.19      1.13 o 
   2  -6   4        2.01        2.43      1.15 o 
   3  -6   4        1.32        2.97      1.38 o 
   4  -6   4        1.33       -0.36      1.31 o 
   5  -6   4        0.44       -1.60      1.14 o 
 -10  -5   4        3.18        3.55      2.12 o 
  -9  -5   4        1.10       -0.80      1.38 o 
  -8  -5   4        6.30        7.16      2.21 o 
  -7  -5   4        6.30        4.62      1.75 o 
  -6  -5   4      175.06      159.82      6.99 o 
  -5  -5   4        4.88        4.58      1.31 o 
  -4  -5   4        4.62        4.62      0.68 o 
  -3  -5   4       43.51       32.93      3.24 o 
  -2  -5   4        6.17        5.49      1.19 o 
  -1  -5   4       25.26       24.81      2.12 o 
   0  -5   4        0.18        0.24      0.76 o 
   1  -5   4        1.26        0.98      0.74 o 
   2  -5   4       13.00       16.25      1.56 o 
   3  -5   4       15.40       15.92      1.70 o 
   4  -5   4       27.35       28.33      2.96 o 
   5  -5   4       17.41       18.36      2.58 o 
   6  -5   4       32.72       31.49      3.33 o 
 -10  -4   4        7.29        6.54      2.33 o 
  -9  -4   4       19.16       18.51      3.20 o 
  -8  -4   4       85.00       87.35      5.41 o 
  -7  -4   4        8.69        9.09      2.14 o 
  -6  -4   4        4.15        4.25      1.46 o 
  -5  -4   4        5.37        8.56      1.04 o 
  -4  -4   4        1.12        1.41      0.44 o 
  -3  -4   4        3.81        4.46      0.63 o 
  -2  -4   4      295.57      285.75      7.55 o 
  -1  -4   4      175.33      164.20      5.34 o 
   0  -4   4       81.78       80.33      3.59 o 
   1  -4   4       22.39       14.99      1.82 o 
   2  -4   4       97.15       92.18      2.48 o 
   3  -4   4      109.08      100.60      3.36 o 
   4  -4   4        2.10        1.01      0.84 o 
   5  -4   4       24.16       20.04      2.48 o 
   6  -4   4        5.11        3.91      1.60 o 
   7  -4   4        0.01        0.56      1.33 o 
 -10  -3   4        2.27        1.89      1.65 o 
  -9  -3   4       16.62       16.44      2.94 o 
  -8  -3   4        3.00        2.63      1.51 o 
  -7  -3   4       26.28       29.47      3.26 o 
  -6  -3   4        1.36        3.28      1.34 o 
  -5  -3   4      262.87      248.71      4.06 o 
  -4  -3   4       44.21       44.93      2.09 o 
  -3  -3   4        0.00        0.05      0.29 o 
  -2  -3   4      675.85      600.90     11.95 o 
  -1  -3   4      674.78      654.78     10.40 o 
   0  -3   4      203.89      182.96      5.78 o 
   1  -3   4      423.56      407.67     10.13 o 
   2  -3   4      160.36      157.69      5.44 o 
   3  -3   4        3.34        3.90      0.89 o 
   4  -3   4        0.76        0.60      0.60 o 
   5  -3   4       18.73       20.49      1.49 o 
   6  -3   4       10.45       15.12      1.75 o 
   7  -3   4       55.44       49.07      2.78 o 
 -10  -2   4        0.27       -1.39      1.29 o 
  -9  -2   4        5.77        3.64      1.80 o 
  -8  -2   4       39.78       40.15      3.55 o 
  -7  -2   4       16.27       12.73      2.29 o 
  -6  -2   4        2.66        2.36      1.14 o 
  -5  -2   4      127.09      125.19      2.45 o 
  -4  -2   4       13.64       10.81      0.67 o 
  -3  -2   4      501.82      516.69      6.92 o 
  -2  -2   4      342.35      336.69      5.95 o 
  -1  -2   4       31.03       36.64      1.67 o 
   0  -2   4      202.90      199.34      3.87 o 
   1  -2   4       41.37       36.34      2.16 o 
   2  -2   4       29.59       30.91      1.92 o 
   3  -2   4       61.07       75.91      2.64 o 
   4  -2   4        5.42        4.57      0.71 o 
   5  -2   4      314.33      294.09      5.30 o 
   6  -2   4       13.87       15.98      1.36 o 
   7  -2   4       73.27       71.13      3.10 o 
   8  -2   4       16.64       18.34      3.33 o 
 -10  -1   4        3.64        4.71      2.23 o 
  -9  -1   4        0.39        1.22      1.60 o 
  -8  -1   4        0.52       -0.97      0.93 o 
  -7  -1   4      437.27      458.53     13.51 o 
  -6  -1   4       37.42       34.32      2.84 o 
  -5  -1   4       74.81       81.20      3.86 o 
  -4  -1   4        0.02        0.81      0.41 o 
  -3  -1   4      256.58      250.60      6.48 o 
  -2  -1   4      108.37       94.65      2.36 o 
  -1  -1   4       59.13       78.93      8.56 o 
   0  -1   4      456.53      438.04      6.99 o 
   1  -1   4       79.14       74.24      2.10 o 
   2  -1   4       31.76       34.21      2.06 o 
   3  -1   4       17.50       15.38      1.15 o 
   4  -1   4      172.51      174.03      4.16 o 
   5  -1   4       11.38       13.40      0.87 o 
   6  -1   4      827.22      807.23     11.18 o 
   7  -1   4       19.22       19.29      1.72 o 
   8  -1   4        4.85       10.52      2.55 o 
   9  -1   4        1.96        4.98      2.18 o 
  -9   0   4       16.40       17.05      2.94 o 
  -8   0   4       88.33       79.31      4.95 o 
  -7   0   4       44.12       46.16      3.55 o 
  -6   0   4      188.59      180.46      4.09 o 
  -5   0   4       18.70       15.37      1.09 o 
  -4   0   4       55.84       58.83      1.55 o 
  -3   0   4       64.90       80.78      2.18 o 
  -2   0   4      485.75      478.51      7.68 o 
  -1   0   4      471.66      467.06      7.43 o 
   0   0   4      183.60      164.62      2.64 o 
   1   0   4      573.30      580.43      8.98 o 
   2   0   4     1206.24     1289.25     18.73 o 
   3   0   4       14.54       12.59      0.99 o 
   4   0   4       83.63       79.96      4.22 o 
   5   0   4        6.81        6.42      0.89 o 
   6   0   4       72.20       72.99      2.12 o 
   7   0   4        1.74        1.75      1.07 o 
   8   0   4       10.68       11.47      2.43 o 
   9   0   4       21.82       20.70      3.23 o 
  -9   1   4        1.36        2.87      1.72 o 
  -8   1   4        0.37        0.31      1.29 o 
  -7   1   4        8.05        7.67      1.99 o 
  -6   1   4      298.09      296.81      7.88 o 
  -5   1   4      231.85      221.15      4.64 o 
  -4   1   4      193.03      166.97      2.86 o 
  -3   1   4      620.63      569.39      9.06 o 
  -2   1   4      824.00      808.97     12.11 o 
  -1   1   4       86.66       75.96      2.64 o 
   0   1   4      114.28       91.44      2.12 o 
   1   1   4       42.01       49.23      1.39 o 
   2   1   4      514.09      489.35      7.74 o 
   3   1   4       41.32       37.60      2.01 o 
   4   1   4        7.54        9.45      0.86 o 
   5   1   4        0.00        0.56      0.44 o 
   6   1   4        3.37        3.79      0.77 o 
   7   1   4      653.11      648.88     11.12 o 
   8   1   4       82.87       80.67      4.78 o 
   9   1   4       10.01       12.32      2.53 o 
  10   1   4       10.87       16.69      3.11 o 
  -9   2   4        5.81        7.02      2.33 o 
  -8   2   4        3.32        2.28      1.51 o 
  -7   2   4       10.34        7.83      1.37 o 
  -6   2   4       94.40       91.92      2.90 o 
  -5   2   4        9.17        9.74      1.04 o 
  -4   2   4       16.56       12.47      1.59 o 
  -3   2   4       81.55       82.03      2.31 o 
  -2   2   4       50.43       62.36      1.87 o 
   0   2   4     1691.85     1535.73     21.54 o 
   1   2   4      507.22      475.95      7.32 o 
   2   2   4      185.97      184.28      3.47 o 
   3   2   4      985.11     1011.54     14.84 o 
   4   2   4        0.09       -0.46      0.30 o 
   5   2   4       64.08       60.22      1.97 o 
   6   2   4        3.11        3.27      0.88 o 
   7   2   4      516.24      513.63     14.29 o 
   8   2   4       11.68       12.03      2.16 o 
   9   2   4        1.72        1.67      1.43 o 
  10   2   4        6.26        5.69      2.09 o 
  -8   3   4       21.84       23.01      3.20 o 
  -7   3   4       26.70       28.58      2.86 o 
  -6   3   4        0.95        2.60      0.79 o 
  -5   3   4       47.57       49.51      3.48 o 
  -4   3   4       22.46       20.41      1.48 o 
  -3   3   4      161.93      142.14      3.41 o 
  -2   3   4       23.79       28.10      1.33 o 
  -1   3   4     1254.10     1277.93     18.42 o 
   0   3   4      194.27      201.26      3.62 o 
   1   3   4       99.33       94.08      3.58 o 
   2   3   4       12.60       12.14      0.99 o 
   3   3   4      755.18      858.10     19.82 o 
   4   3   4       58.23       64.64      1.88 o 
   5   3   4       51.96       62.96      4.49 o 
   6   3   4        0.90        1.60      0.53 o 
   7   3   4       81.52       90.81      4.78 o 
   8   3   4       94.28       95.08      5.12 o 
   9   3   4       16.77       18.02      2.70 o 
  10   3   4        5.06        5.20      1.84 o 
  -8   4   4        0.58        0.97      1.78 o 
  -7   4   4        0.80        0.65      0.86 o 
  -6   4   4        0.02       -0.13      0.74 o 
  -5   4   4       90.72      100.13      3.20 o 
  -4   4   4      163.64      171.17      4.17 o 
  -3   4   4        7.66        9.97      1.03 o 
  -2   4   4        0.08       -0.34      0.53 o 
  -1   4   4      141.50      172.41      4.91 o 
   0   4   4        0.09        0.31      0.31 o 
   1   4   4      348.71      365.48      6.05 o 
   2   4   4      466.05      471.90      9.34 o 
   3   4   4      332.25      340.11      5.74 o 
   4   4   4      363.21      384.55      6.44 o 
   5   4   4      500.79      487.59      7.96 o 
   6   4   4       76.24       75.06      2.16 o 
   7   4   4        1.00        2.46      1.19 o 
   8   4   4      435.34      429.87     12.88 o 
   9   4   4       90.36       97.76      5.52 o 
  10   4   4        7.80        4.32      1.90 o 
  11   4   4        4.62        5.00      2.06 o 
  -7   5   4       11.75       13.14      2.11 o 
  -6   5   4        5.17        4.45      1.46 o 
  -5   5   4       75.24       70.40      3.59 o 
  -4   5   4       14.91       17.61      1.99 o 
  -3   5   4       88.53       92.41      3.82 o 
  -2   5   4        9.90        9.86      1.33 o 
  -1   5   4      128.11      139.18      4.47 o 
   0   5   4       65.99       87.52      2.38 o 
   1   5   4     1726.63     1675.59     23.86 o 
   2   5   4     2509.89     2400.88     33.50 o 
   3   5   4      172.16      173.28      3.87 o 
   4   5   4      115.23      128.56      3.79 o 
   5   5   4      238.48      252.55      4.68 o 
   6   5   4      151.83      150.56      5.76 o 
   7   5   4        2.80        6.82      1.60 o 
   8   5   4      122.57      121.51      5.75 o 
   9   5   4       16.49       18.07      2.74 o 
  10   5   4       11.45       11.80      2.65 o 
  11   5   4        0.17        1.48      1.61 o 
  -6   6   4       21.00       22.96      2.60 o 
  -5   6   4       10.12       13.31      2.06 o 
  -4   6   4       30.85       26.40      2.52 o 
  -3   6   4       27.31       27.06      2.23 o 
  -2   6   4      249.53      242.45      7.04 o 
  -1   6   4        4.58        4.03      1.00 o 
   0   6   4        2.78        7.46      1.16 o 
   1   6   4        0.55        1.02      0.74 o 
   2   6   4     1734.03     1679.35     24.12 o 
   3   6   4      998.26      958.90     14.38 o 
   4   6   4      250.65      274.04      5.06 o 
   5   6   4        0.29        0.51      0.37 o 
   6   6   4      119.96      106.81      4.74 o 
   7   6   4        9.19        6.00      1.56 o 
   8   6   4       44.21       52.76      3.82 o 
   9   6   4       36.82       33.04      3.25 o 
  10   6   4       10.61       11.88      2.57 o 
  11   6   4        0.50        0.12      1.61 o 
  -5   7   4        0.52        0.05      1.09 o 
  -4   7   4       31.21       28.47      2.75 o 
  -3   7   4        5.08        6.66      1.55 o 
  -2   7   4       40.85       40.98      2.74 o 
  -1   7   4       89.86       79.88      3.60 o 
   0   7   4       46.28       57.87      2.92 o 
   1   7   4        4.95        6.89      0.92 o 
   2   7   4        8.92       32.65      2.55 o 
   3   7   4      354.57      356.70      6.50 o 
   4   7   4       25.89       26.99      2.35 o 
   5   7   4      176.81      192.14      7.58 o 
   6   7   4        3.27        5.93      1.43 o 
   7   7   4        1.52        1.85      1.17 o 
   8   7   4       21.54       27.43      2.75 o 
   9   7   4       16.46       16.01      2.62 o 
  10   7   4        3.91        5.18      2.11 o 
  11   7   4       12.89       17.56      3.25 o 
  -5   8   4       26.73       27.04      3.01 o 
  -4   8   4        0.49       -0.15      1.14 o 
  -3   8   4        8.11        6.70      1.80 o 
  -2   8   4        3.46        1.95      1.12 o 
  -1   8   4        9.67       11.69      1.72 o 
   0   8   4        5.94        5.15      1.24 o 
   1   8   4        3.51        3.16      0.84 o 
   2   8   4        7.53        5.44      0.91 o 
   3   8   4       48.67       49.32      1.96 o 
   4   8   4      122.11      120.22      3.14 o 
   5   8   4        7.88        8.77      1.82 o 
   6   8   4       15.99       14.53      2.14 o 
   7   8   4       73.44       68.48      4.18 o 
   8   8   4        4.78        4.78      1.70 o 
   9   8   4        6.58        2.65      1.53 o 
  10   8   4        0.00        0.85      1.46 o 
  -3   9   4        5.41        5.08      1.77 o 
  -2   9   4       17.49       17.13      2.38 o 
  -1   9   4       16.29       20.46      2.31 o 
   0   9   4       37.08       34.96      2.60 o 
   1   9   4        3.20        0.05      0.66 o 
   2   9   4        5.45        7.81      1.13 o 
   3   9   4      100.31      105.64      3.23 o 
   4   9   4      123.86      129.55      3.54 o 
   5   9   4        1.04        0.66      1.17 o 
   6   9   4        3.71        2.48      1.34 o 
   7   9   4        9.77        9.91      2.12 o 
   8   9   4        2.07        2.38      1.43 o 
   9   9   4        1.58        2.24      1.61 o 
  10   9   4       13.54       11.71      2.67 o 
  -2  10   4        1.25        2.63      1.38 o 
  -1  10   4        2.62        5.18      1.72 o 
   0  10   4        2.14        2.96      1.24 o 
   1  10   4        0.16       -0.09      0.75 o 
   2  10   4        6.10        6.17      1.18 o 
   3  10   4       82.84       77.70      2.91 o 
   4  10   4        0.25       -0.44      0.65 o 
   5  10   4       44.90       52.50      4.08 o 
   6  10   4        7.75       11.34      2.52 o 
   7  10   4        0.48        1.82      1.48 o 
   8  10   4       19.53       23.54      3.16 o 
   9  10   4       23.49       24.59      3.26 o 
  10  10   4       22.60       28.03      3.62 o 
  -1  11   4        9.31        7.05      2.01 o 
   0  11   4        1.28        1.86      1.03 o 
   1  11   4        0.11       -0.04      0.77 o 
   2  11   4        1.06        0.43      0.81 o 
   3  11   4        0.19        1.96      0.92 o 
   4  11   4        6.23        4.10      1.85 o 
   5  11   4       66.78       70.30      4.98 o 
   6  11   4        0.18       -0.02      1.46 o 
   7  11   4       22.77       23.03      3.26 o 
   8  11   4        6.40        8.96      2.45 o 
   9  11   4        0.21        1.14      1.73 o 
   2  12   4        0.02       -0.42      0.85 o 
   3  12   4        1.96        0.68      0.92 o 
   4  12   4       38.63       42.58      4.44 o 
   5  12   4       16.81       15.76      3.13 o 
   6  12   4        0.31        0.34      1.63 o 
   7  12   4        3.73        2.24      1.87 o 
  -5  -9   5        0.12       -1.96      1.31 o 
  -4  -9   5        0.01        1.07      1.58 o 
  -3  -9   5       14.78       17.65      1.66 o 
  -2  -9   5        8.23        5.08      1.95 o 
  -7  -8   5        0.33        1.84      1.90 o 
  -6  -8   5        5.32        3.04      1.85 o 
  -5  -8   5        0.00        1.21      1.43 o 
  -4  -8   5        1.57        2.19      1.43 o 
  -3  -8   5        6.10        4.96      1.33 o 
  -2  -8   5        2.06        0.22      0.97 o 
  -1  -8   5        0.04        1.24      1.01 o 
   0  -8   5        4.15        4.77      1.50 o 
   1  -8   5        1.35        2.89      1.73 o 
  -8  -7   5        3.76        4.06      2.06 o 
  -7  -7   5        5.20        4.57      2.14 o 
  -6  -7   5       17.66       18.13      2.92 o 
  -5  -7   5        1.92        2.89      1.77 o 
  -4  -7   5        2.88        3.05      1.02 o 
  -3  -7   5       21.42       23.73      1.52 o 
  -2  -7   5        0.39        1.46      0.90 o 
  -1  -7   5        1.32        2.08      0.96 o 
   0  -7   5        2.80        2.16      1.01 o 
   1  -7   5        0.06        1.36      1.09 o 
   2  -7   5       15.01       14.16      1.90 o 
   3  -7   5       14.46       14.46      2.70 o 
  -9  -6   5        0.08        2.02      1.99 o 
  -8  -6   5        1.07        0.00      1.53 o 
  -7  -6   5       54.06       54.69      4.50 o 
  -6  -6   5        6.50        6.00      2.02 o 
  -5  -6   5        0.77        0.31      1.33 o 
  -4  -6   5       52.45       48.81      1.87 o 
  -3  -6   5       15.74       13.86      1.40 o 
  -2  -6   5       86.42       77.32      3.96 o 
  -1  -6   5        0.74        0.70      1.04 o 
   0  -6   5        0.88        0.62      0.91 o 
   1  -6   5        0.80        1.77      0.91 o 
   2  -6   5       19.00       16.95      1.87 o 
   3  -6   5       11.99       14.60      1.87 o 
   4  -6   5        8.66        8.06      2.19 o 
  -9  -5   5        4.46        8.24      2.65 o 
  -8  -5   5        4.90        1.70      1.82 o 
  -7  -5   5       14.75       16.20      2.87 o 
  -6  -5   5        2.70        2.89      1.63 o 
  -5  -5   5        1.35        2.62      1.36 o 
  -4  -5   5       16.68       18.57      1.22 o 
  -3  -5   5       34.32       34.25      2.33 o 
  -2  -5   5        0.20        0.34      0.79 o 
  -1  -5   5        7.17        7.68      1.68 o 
   0  -5   5       11.83       10.27      1.78 o 
   1  -5   5       10.65       10.06      1.84 o 
   2  -5   5        1.11        0.98      0.84 o 
   3  -5   5       23.34       26.14      2.11 o 
   4  -5   5        3.28        3.18      1.21 o 
   5  -5   5        3.33        6.27      2.01 o 
  -9  -4   5        0.43        0.41      1.44 o 
  -8  -4   5        2.95        5.32      2.06 o 
  -7  -4   5        5.10        5.97      2.16 o 
  -6  -4   5       39.31       34.32      3.28 o 
  -5  -4   5        4.36        3.48      1.39 o 
  -4  -4   5       12.10       11.91      0.92 o 
  -3  -4   5       22.94       22.38      1.13 o 
  -2  -4   5       27.17       27.10      1.50 o 
  -1  -4   5       67.53       59.50      2.18 o 
   0  -4   5       33.23       32.77      2.41 o 
   1  -4   5        0.12        0.12      0.85 o 
   2  -4   5       27.95       30.42      2.50 o 
   3  -4   5      148.76      141.34      4.27 o 
   4  -4   5       41.93       46.85      2.66 o 
   5  -4   5       49.84       46.89      5.06 o 
   6  -4   5       30.22       31.87      3.33 o 
  -9  -3   5        0.70        1.07      1.65 o 
  -8  -3   5       35.15       31.65      3.71 o 
  -7  -3   5       27.26       26.33      3.26 o 
  -6  -3   5       24.46       28.18      3.13 o 
  -5  -3   5        0.97        1.46      1.04 o 
  -4  -3   5        3.48        3.69      0.71 o 
  -3  -3   5        7.73        9.14      0.80 o 
  -2  -3   5       23.61       24.56      1.36 o 
  -1  -3   5       24.01       17.12      1.92 o 
   0  -3   5        0.78        0.96      0.45 o 
   1  -3   5      282.03      288.36      8.14 o 
   2  -3   5        0.04       -0.25      0.68 o 
   3  -3   5        0.82        1.56      0.99 o 
   4  -3   5        0.83        1.05      0.74 o 
   5  -3   5        0.39       -0.51      0.65 o 
   6  -3   5        4.54        4.10      1.04 o 
   7  -3   5        4.30        4.09      1.38 o 
  -9  -2   5       15.29       13.02      2.79 o 
  -8  -2   5        0.79        0.02      1.16 o 
  -7  -2   5       92.88       90.78      5.18 o 
  -6  -2   5        7.03        8.28      1.97 o 
  -5  -2   5        0.55        0.21      0.73 o 
  -4  -2   5       15.02       14.90      1.13 o 
  -3  -2   5       10.75       11.71      1.48 o 
  -2  -2   5       22.48       16.29      1.13 o 
  -1  -2   5       59.39       60.70      2.83 o 
   0  -2   5       21.21       20.72      1.59 o 
   1  -2   5      121.84      125.55      4.57 o 
   2  -2   5      160.16      171.24      4.17 o 
   3  -2   5        0.21        0.79      0.60 o 
   4  -2   5      163.69      161.52      4.36 o 
   5  -2   5        3.34        2.34      0.82 o 
   6  -2   5       32.31       36.40      1.83 o 
   7  -2   5       20.67       23.25      2.25 o 
   8  -2   5        0.44        1.75      1.55 o 
  -9  -1   5        4.86        7.50      2.29 o 
  -8  -1   5        0.99        1.94      1.58 o 
  -7  -1   5       13.50       62.50      4.23 o 
  -6  -1   5       92.33      128.02      5.85 o 
  -5  -1   5       51.65       52.60      2.04 o 
  -4  -1   5       27.93       30.07      1.45 o 
  -3  -1   5      123.95      122.11      4.95 o 
  -2  -1   5      122.30      137.09     10.62 o 
  -1  -1   5      198.04      206.31      4.20 o 
   0  -1   5      176.93      182.68      3.70 o 
   1  -1   5      459.20      513.22      6.85 o 
   2  -1   5       95.19      107.80      3.76 o 
   3  -1   5        5.58        8.06      1.00 o 
   4  -1   5        5.33        9.82      1.93 o 
   5  -1   5      424.14      433.66      8.35 o 
   6  -1   5      569.53      553.75      8.46 o 
   7  -1   5       18.83       20.43      1.52 o 
   8  -1   5        6.00        7.68      2.38 o 
  -9   0   5       26.69       33.55      3.84 o 
  -8   0   5        1.75       -0.85      1.26 o 
  -7   0   5       18.37       16.93      2.67 o 
  -6   0   5       77.18       78.75      2.62 o 
  -5   0   5       68.38       71.88      2.35 o 
  -4   0   5       41.75       45.14      1.76 o 
  -3   0   5      385.51      395.18      9.95 o 
  -2   0   5      239.63      260.96      5.00 o 
  -1   0   5      103.17      106.29      2.62 o 
   0   0   5        0.40        2.06      0.45 o 
   1   0   5      197.74      213.79      3.75 o 
   2   0   5     1820.05     1871.14     26.81 o 
   3   0   5      142.23      122.36      3.17 o 
   4   0   5       29.58       28.47      1.53 o 
   5   0   5       88.32       86.72      2.89 o 
   6   0   5      128.12      127.86      3.78 o 
   7   0   5        0.06       -0.01      0.59 o 
   8   0   5        1.70       -0.20      1.22 o 
   9   0   5        6.07        7.94      2.43 o 
  -9   1   5        2.10       -0.34      1.48 o 
  -8   1   5        4.74        9.28      2.38 o 
  -7   1   5        2.17        1.09      1.41 o 
  -6   1   5      958.49      931.81     23.01 o 
  -5   1   5       90.85       85.75      2.69 o 
  -4   1   5        5.92        3.69      0.69 o 
  -3   1   5      129.24      126.23      3.11 o 
  -2   1   5      305.74      318.18      5.76 o 
  -1   1   5        6.36        8.23      0.78 o 
   0   1   5      820.21      790.55     11.92 o 
   1   1   5     1274.96     1220.88     14.51 o 
   2   1   5       45.36       43.99      3.22 o 
   3   1   5      304.77      344.34      6.19 o 
   4   1   5        4.92       10.67      1.30 o 
   5   1   5       62.35       57.57      2.59 o 
   6   1   5      188.14      186.78      4.49 o 
   7   1   5      719.41      694.39      8.23 o 
   8   1   5        5.22        3.60      1.75 o 
   9   1   5       25.15       25.85      3.40 o 
  -8   2   5        0.02        1.48      1.50 o 
  -7   2   5       18.26       20.51      2.91 o 
  -6   2   5      127.97      113.35      3.42 o 
  -5   2   5        7.47        5.65      1.72 o 
  -4   2   5        0.77        1.62      1.33 o 
  -3   2   5        0.19        0.30      0.41 o 
  -2   2   5       26.60       36.43      1.52 o 
  -1   2   5     1240.30     1237.45     17.99 o 
   0   2   5       43.82       42.83      1.49 o 
   1   2   5       25.34       24.46      1.28 o 
   2   2   5      143.42      145.20      3.09 o 
   3   2   5      355.07      370.05      6.42 o 
   4   2   5       35.48       35.15      1.51 o 
   5   2   5        6.78        4.78      0.76 o 
   6   2   5       14.34       16.08      1.25 o 
   7   2   5      193.51      191.13      4.55 o 
   8   2   5        9.22        9.64      2.07 o 
   9   2   5        5.04        5.80      2.06 o 
  10   2   5       24.02       25.00      3.45 o 
  -8   3   5        0.51        0.12      1.34 o 
  -7   3   5        1.58        0.42      0.78 o 
  -6   3   5       28.18       31.87      1.86 o 
  -5   3   5     1240.91     1181.54     22.89 o 
  -4   3   5        3.29        5.71      0.90 o 
  -3   3   5        3.46        3.21      0.68 o 
  -2   3   5       22.40       34.98      1.53 o 
  -1   3   5       93.90      112.03      2.82 o 
   0   3   5        7.75       20.79      1.12 o 
   1   3   5       45.51       52.80      2.47 o 
   2   3   5      161.99      166.89      3.38 o 
   3   3   5      217.43      235.21      4.48 o 
   4   3   5      142.13      141.62      3.24 o 
   5   3   5        2.02        1.44      0.68 o 
   6   3   5        6.65        8.69      1.33 o 
   7   3   5        0.90      123.46      5.59 o 
   8   3   5       53.01       53.03      3.86 o 
   9   3   5        6.04        6.32      2.04 o 
  10   3   5        0.34       -0.63      1.27 o 
  -7   4   5       25.21       30.83      2.13 o 
  -6   4   5        2.12        1.02      0.96 o 
  -5   4   5      116.71      118.00      3.61 o 
  -4   4   5       33.08       34.38      5.34 o 
  -3   4   5        4.11        3.74      0.77 o 
  -2   4   5       24.96       20.70      1.26 o 
  -1   4   5      170.55      165.91      3.42 o 
   0   4   5      253.31      277.97      4.95 o 
   1   4   5       63.04       67.85      1.87 o 
   2   4   5      109.96       95.05      2.35 o 
   3   4   5       16.68       16.95      0.99 o 
   4   4   5       18.77       20.46      1.12 o 
   5   4   5      169.83      187.60      4.01 o 
   6   4   5       67.81       67.96      2.21 o 
   7   4   5        0.85        1.58      1.10 o 
   8   4   5      258.55      255.03      9.25 o 
   9   4   5        0.90        0.56      1.29 o 
  10   4   5        0.42        1.29      1.48 o 
  -7   5   5        1.11        2.12      1.34 o 
  -6   5   5        0.54       -0.73      1.02 o 
  -5   5   5        0.17       -0.03      0.97 o 
  -4   5   5      130.03      118.25      4.71 o 
  -3   5   5       11.21       10.23      1.50 o 
  -2   5   5        0.21       -0.44      0.61 o 
  -1   5   5       40.36       35.13      2.07 o 
   0   5   5      483.73      497.66      8.20 o 
   1   5   5      276.22      265.61      4.94 o 
   2   5   5       29.84       28.99      1.31 o 
   3   5   5       28.94       28.05      1.29 o 
   4   5   5       36.90       35.07      2.09 o 
   5   5   5        8.97        8.88      0.84 o 
   6   5   5       44.98       47.62      3.14 o 
   7   5   5        1.40        1.72      1.16 o 
   8   5   5       72.96       65.52      4.23 o 
   9   5   5       28.18       23.35      3.04 o 
  10   5   5        4.18        3.94      1.97 o 
  -6   6   5       11.75       13.56      2.14 o 
  -5   6   5        9.27        9.01      1.75 o 
  -4   6   5      205.32      194.55      6.63 o 
  -3   6   5        3.63        4.74      1.31 o 
  -2   6   5      103.77      112.16      4.42 o 
  -1   6   5       64.16       76.42      3.42 o 
   0   6   5        3.46        2.68      0.62 o 
   1   6   5      108.95       96.67      2.64 o 
   2   6   5       62.79       61.00      2.02 o 
   3   6   5      128.17      119.86      3.00 o 
   4   6   5        1.61        1.25      0.52 o 
   5   6   5        5.68        6.18      1.12 o 
   6   6   5       25.73       26.23      2.40 o 
   7   6   5       25.12       26.26      2.75 o 
   8   6   5       28.10       29.79      3.13 o 
   9   6   5       17.79       14.29      2.52 o 
  10   6   5       12.60       11.30      2.57 o 
  -5   7   5       18.51       21.19      2.55 o 
  -4   7   5        7.11        6.36      1.73 o 
  -3   7   5       16.73       12.42      1.92 o 
  -2   7   5        2.79        7.33      1.50 o 
  -1   7   5        0.01        0.12      0.82 o 
   0   7   5       20.56       19.79      1.35 o 
   1   7   5        8.20        5.60      0.84 o 
   2   7   5        4.19        6.86      1.12 o 
   3   7   5       76.52       71.77      3.39 o 
   4   7   5       17.25       17.08      2.09 o 
   5   7   5        2.50        2.86      0.62 o 
   6   7   5        0.92        1.94      1.12 o 
   7   7   5       57.99       52.89      3.59 o 
   8   7   5        1.03        2.53      1.43 o 
   9   7   5        5.20        7.02      2.19 o 
  10   7   5       12.04       14.04      2.75 o 
  -4   8   5       17.91       27.36      2.99 o 
  -3   8   5       19.50       24.56      2.69 o 
  -2   8   5       19.91       18.12      2.21 o 
  -1   8   5       33.62       32.21      2.58 o 
   0   8   5       44.70       45.61      2.12 o 
   1   8   5       49.83       49.67      2.79 o 
   2   8   5        5.35        5.19      1.38 o 
   3   8   5      225.25      219.29      4.81 o 
   4   8   5        1.80        1.44      0.62 o 
   5   8   5        1.82        2.32      0.67 o 
   6   8   5        0.18        0.59      0.95 o 
   7   8   5        7.41        6.14      1.73 o 
   8   8   5       11.55        9.25      2.04 o 
   9   8   5        0.86        1.00      1.33 o 
  10   8   5        0.74        1.67      1.65 o 
  -3   9   5        0.01        0.12      1.24 o 
  -2   9   5        0.02        0.20      1.22 o 
  -1   9   5       32.29       28.55      2.55 o 
   0   9   5        2.26        2.52      1.58 o 
   1   9   5        0.45       -0.74      0.60 o 
   2   9   5        2.08        2.75      1.50 o 
   3   9   5        6.89        7.04      1.04 o 
   4   9   5        9.61        8.86      1.11 o 
   5   9   5        0.03        0.20      1.09 o 
   6   9   5        5.38        5.35      1.70 o 
   7   9   5        8.48        7.90      1.97 o 
   8   9   5        8.29        9.26      2.21 o 
   9   9   5        6.04        7.99      2.14 o 
  10   9   5        0.91        0.49      1.63 o 
  -2  10   5        2.25        0.31      1.26 o 
  -1  10   5       17.74       23.86      2.74 o 
   0  10   5        0.58        0.59      0.89 o 
   1  10   5        5.13        6.01      1.18 o 
   2  10   5        0.10       -0.47      0.99 o 
   3  10   5        0.11        0.40      0.76 o 
   4  10   5       48.33       55.52      4.09 o 
   5  10   5        0.03        1.17      1.39 o 
   6  10   5        0.01       -0.56      1.21 o 
   7  10   5        1.73        0.85      1.34 o 
   8  10   5        0.61        0.14      1.33 o 
   9  10   5       17.21       15.86      2.92 o 
   0  11   5       22.40       21.85      2.87 o 
   1  11   5        1.23        0.46      0.86 o 
   2  11   5        4.87        5.62      1.25 o 
   3  11   5        0.20        0.00      0.77 o 
   4  11   5       35.35       42.41      3.82 o 
   5  11   5        2.83        0.37      1.39 o 
   6  11   5        2.28        2.28      1.67 o 
   7  11   5        0.09       -1.14      1.27 o 
   8  11   5       12.00       12.22      2.67 o 
   9  11   5        6.75        8.23      2.36 o 
   2  12   5       11.80       11.96      2.78 o 
   3  12   5        2.25        0.78      0.94 o 
   4  12   5        1.44        0.46      1.60 o 
   5  12   5        8.79       10.59      2.72 o 
   6  12   5        9.58       10.79      2.75 o 
   7  12   5        3.14        5.40      2.19 o 
  -5  -8   6        0.18       -0.02      1.56 o 
  -3  -8   6        0.21        1.06      1.44 o 
  -2  -8   6       14.31       15.76      2.00 o 
  -1  -8   6        9.87       10.55      1.88 o 
  -7  -7   6        0.42       -0.92      1.31 o 
  -6  -7   6        3.51        2.33      1.80 o 
  -5  -7   6       14.13       18.42      2.94 o 
  -4  -7   6        0.25        0.05      1.21 o 
  -3  -7   6       82.26       75.57      3.09 o 
  -2  -7   6        9.49        7.98      1.21 o 
  -1  -7   6        0.95        0.33      1.04 o 
   0  -7   6        4.38        2.91      1.25 o 
   1  -7   6        6.47        3.92      1.41 o 
  -8  -6   6        3.11        3.08      2.02 o 
  -7  -6   6       18.60       20.16      3.31 o 
  -6  -6   6        9.27        8.18      2.31 o 
  -5  -6   6       16.99       23.51      3.01 o 
  -4  -6   6        1.60        0.21      0.77 o 
  -3  -6   6      155.82      147.29      4.24 o 
  -2  -6   6        8.75        2.16      1.36 o 
  -1  -6   6       29.78       31.29      2.94 o 
   0  -6   6        5.73        7.55      1.80 o 
   1  -6   6       21.21       22.06      2.15 o 
   2  -6   6        0.85        0.45      0.95 o 
   3  -6   6        2.77        1.95      1.22 o 
  -8  -5   6        1.59        1.84      1.84 o 
  -7  -5   6       27.04       26.58      3.60 o 
  -6  -5   6        3.65        8.11      2.12 o 
  -5  -5   6        0.10        2.01      1.39 o 
  -4  -5   6       31.73       31.65      1.87 o 
  -3  -5   6        3.33        5.51      1.06 o 
  -2  -5   6       72.53       77.98      4.03 o 
  -1  -5   6       25.10       22.86      2.46 o 
   0  -5   6        5.96        3.57      1.34 o 
   1  -5   6       36.98       33.18      3.04 o 
   2  -5   6       89.40       72.58      2.60 o 
   3  -5   6        0.95        2.40      1.24 o 
   4  -5   6        5.77        6.46      1.47 o 
  -9  -4   6       14.29       20.16      3.55 o 
  -8  -4   6        4.44        4.39      2.28 o 
  -7  -4   6        2.05        2.91      1.87 o 
  -6  -4   6        0.10        1.34      1.53 o 
  -5  -4   6        0.75        0.00      1.16 o 
  -4  -4   6        8.44        9.93      1.84 o 
  -3  -4   6       27.72       24.03      1.63 o 
  -2  -4   6      808.35      788.98     12.98 o 
  -1  -4   6      300.33      274.20      8.24 o 
   0  -4   6       18.69       21.52      2.35 o 
   1  -4   6        1.11        0.51      1.04 o 
   2  -4   6       10.91        8.62      1.80 o 
   3  -4   6       16.35       14.43      2.18 o 
   4  -4   6        1.35        1.15      0.99 o 
   5  -4   6       10.83        7.20      1.48 o 
  -9  -3   6        0.25       -0.80      1.33 o 
  -8  -3   6        1.52       -0.32      1.33 o 
  -7  -3   6        4.01        6.20      2.14 o 
  -6  -3   6      102.18       89.89      5.37 o 
  -5  -3   6       21.99       21.27      1.52 o 
  -4  -3   6        0.62       -0.13      0.48 o 
  -3  -3   6       14.36       16.57      1.34 o 
  -2  -3   6        8.68        6.37      0.96 o 
  -1  -3   6      312.88      296.95      5.93 o 
   0  -3   6       16.17       20.48      2.11 o 
   1  -3   6        7.38        9.69      1.63 o 
   2  -3   6       14.99       18.98      2.19 o 
   3  -3   6        1.33        2.65      1.24 o 
   4  -3   6       23.67       23.80      1.98 o 
   5  -3   6        4.03        6.69      1.16 o 
   6  -3   6        3.81        4.84      1.11 o 
  -9  -2   6       17.48       21.06      3.48 o 
  -8  -2   6        1.69        1.41      1.44 o 
  -7  -2   6      115.84      121.64      6.44 o 
  -6  -2   6        0.04       -0.66      1.09 o 
  -5  -2   6       10.74        8.71      1.04 o 
  -4  -2   6       46.36       39.00      1.93 o 
  -3  -2   6      135.95      130.78      3.46 o 
  -2  -2   6        6.79        8.46      0.96 o 
  -1  -2   6      170.09      179.25      5.07 o 
   0  -2   6       38.23       34.73      1.50 o 
   1  -2   6       66.18       58.49      3.18 o 
   2  -2   6        9.35       13.03      1.28 o 
   3  -2   6       65.96       60.76      2.52 o 
   4  -2   6        1.10        0.01      0.70 o 
   5  -2   6       43.05       37.47      2.24 o 
   6  -2   6       23.84       23.86      2.74 o 
   7  -2   6        0.01       -0.09      0.78 o 
  -9  -1   6        1.68        4.84      2.11 o 
  -8  -1   6        1.72        3.84      1.89 o 
  -7  -1   6        2.15       10.96      2.50 o 
  -6  -1   6        3.08        3.86      1.60 o 
  -5  -1   6       16.90       20.02      1.41 o 
  -4  -1   6       22.75       26.83      1.46 o 
  -3  -1   6       34.93       40.81      3.03 o 
  -2  -1   6        0.08       18.61      1.90 o 
  -1  -1   6        9.60       12.68      1.84 o 
   0  -1   6        9.85       12.63      0.97 o 
   1  -1   6      160.01      156.87      3.76 o 
   2  -1   6       57.77       74.80      2.54 o 
   3  -1   6       52.08       52.88      4.21 o 
   4  -1   6       63.13       55.18      2.39 o 
   5  -1   6        1.52        2.70      1.01 o 
   6  -1   6       58.41       62.46      2.86 o 
   7  -1   6        0.17        2.06      0.85 o 
   8  -1   6        5.62        7.68      2.48 o 
  -9   0   6        2.38        2.18      1.95 o 
  -8   0   6        3.48        4.35      2.11 o 
  -7   0   6        1.41        1.10      1.53 o 
  -6   0   6      217.18      226.22      5.20 o 
  -5   0   6       62.47       56.99      4.01 o 
  -4   0   6       64.82       62.05      2.25 o 
  -3   0   6        6.44        9.40      0.99 o 
  -2   0   6      389.85      372.36      6.77 o 
  -1   0   6       66.18       66.97      2.15 o 
   0   0   6      111.97      105.47      2.71 o 
   1   0   6       75.00       69.39      1.92 o 
   2   0   6        0.89        1.85      0.99 o 
   3   0   6      130.87      147.31      3.73 o 
   4   0   6        2.73        1.53      0.62 o 
   5   0   6       11.99        9.77      1.25 o 
   6   0   6       21.09       22.11      1.80 o 
   7   0   6        0.05        0.07      0.65 o 
   8   0   6        2.47        1.67      1.65 o 
  -8   1   6        0.15       -1.14      1.24 o 
  -7   1   6       10.91       11.27      2.46 o 
  -6   1   6      342.28      323.28     11.21 o 
  -5   1   6        3.85        4.11      0.91 o 
  -4   1   6        2.02        3.94      0.74 o 
  -3   1   6        0.23        0.45      0.43 o 
  -2   1   6       10.02        9.38      0.95 o 
  -1   1   6      426.08      464.93      7.94 o 
   0   1   6       17.93       20.46      1.23 o 
   1   1   6        1.88        3.71      0.47 o 
   2   1   6      314.58      306.19      5.70 o 
   3   1   6       68.93       67.44      2.23 o 
   4   1   6       44.09       43.71      2.16 o 
   5   1   6       43.44       39.41      1.89 o 
   6   1   6      507.13      484.74      9.05 o 
   7   1   6      217.26      220.60      5.39 o 
   8   1   6        6.90        6.20      1.99 o 
   9   1   6        7.14        6.10      2.16 o 
  -8   2   6        3.29        4.25      1.94 o 
  -7   2   6       45.55       48.10      4.05 o 
  -6   2   6       25.03       28.02      2.31 o 
  -5   2   6        2.40        4.47      3.19 o 
  -4   2   6        2.72        2.44      1.16 o 
  -3   2   6        0.04        0.48      0.47 o 
  -2   2   6      255.86      246.74      5.02 o 
  -1   2   6      173.34      206.15      7.07 o 
   0   2   6        5.48        6.49      0.80 o 
   1   2   6        9.12        8.41      0.72 o 
   2   2   6       88.64       95.46      2.49 o 
   3   2   6      274.54      293.46      5.55 o 
   4   2   6        3.21        2.83      0.65 o 
   5   2   6       12.75       12.47      1.15 o 
   6   2   6       11.73       11.46      1.18 o 
   7   2   6       75.22       74.81      2.84 o 
   8   2   6        8.21        9.76      2.23 o 
   9   2   6        0.14        0.39      1.17 o 
  -8   3   6        0.03       -1.24      1.41 o 
  -7   3   6       11.33       12.17      2.52 o 
  -6   3   6       18.30       25.24      1.84 o 
  -5   3   6      608.37      641.19     11.20 o 
  -4   3   6       17.73       22.57      1.51 o 
  -3   3   6        5.25        5.65      0.88 o 
  -2   3   6       10.40       12.36      1.11 o 
  -1   3   6       73.25       93.77      4.26 o 
   0   3   6      250.25      246.18      4.38 o 
   1   3   6      104.29      112.72      2.60 o 
   2   3   6       37.98       61.55      1.90 o 
   3   3   6       49.81       64.40      2.05 o 
   4   3   6        2.19        2.48      0.65 o 
   5   3   6        3.95        5.23      0.81 o 
   6   3   6       44.01       49.16      2.56 o 
   7   3   6      385.04      443.11     13.07 o 
   8   3   6       88.85       82.67      4.86 o 
   9   3   6        7.31       11.80      2.45 o 
  10   3   6        0.61        2.09      1.68 o 
  -7   4   6        0.00       -0.65      0.81 o 
  -6   4   6       26.37       26.86      2.03 o 
  -5   4   6       34.73       36.60      2.11 o 
  -4   4   6       29.99       28.27      2.84 o 
  -3   4   6        7.17        7.58      1.40 o 
  -2   4   6      123.54      122.02      5.47 o 
  -1   4   6       27.87       17.88      1.55 o 
   0   4   6      152.22      151.80      3.19 o 
   1   4   6        0.01       -0.25      0.31 o 
   2   4   6       45.54       43.73      1.57 o 
   3   4   6        8.47       11.30      1.61 o 
   4   4   6      255.14      263.63      5.81 o 
   5   4   6       11.67       10.17      1.00 o 
   6   4   6       25.91       23.99      1.41 o 
   7   4   6       69.36       57.45      3.94 o 
   8   4   6        9.61       12.54      2.35 o 
   9   4   6       10.35       12.29      2.55 o 
  10   4   6       11.08       15.42      2.79 o 
  -7   5   6        1.71        2.99      2.38 o 
  -6   5   6        5.84        7.09      1.32 o 
  -5   5   6        0.66        1.86      0.91 o 
  -4   5   6       23.00       26.34      2.38 o 
  -3   5   6        6.58        3.03      1.10 o 
  -2   5   6        2.04        3.94      1.07 o 
  -1   5   6       14.99       12.37      1.50 o 
   0   5   6      273.12      269.13      5.05 o 
   1   5   6       58.55       53.00      1.76 o 
   2   5   6      435.94      421.20      7.21 o 
   3   5   6        5.22        3.24      0.64 o 
   4   5   6       26.67       32.23      1.48 o 
   5   5   6       36.04       31.99      1.51 o 
   6   5   6      142.61      132.07      3.43 o 
   7   5   6        9.09        9.43      1.92 o 
   8   5   6        5.98       10.33      2.18 o 
   9   5   6       30.12       35.47      3.50 o 
  10   5   6        7.57        7.58      2.28 o 
  -6   6   6        0.79        0.42      1.10 o 
  -5   6   6        3.95        5.27      1.60 o 
  -4   6   6       76.14       73.65      3.88 o 
  -3   6   6       18.32       18.47      2.07 o 
  -2   6   6       15.50       11.63      1.63 o 
  -1   6   6       22.59       17.81      1.80 o 
   0   6   6        9.36        9.54      1.16 o 
   1   6   6       36.14       38.47      2.57 o 
   2   6   6      190.52      173.71      3.84 o 
   3   6   6      107.92      104.25      2.80 o 
   4   6   6        4.50        4.51      0.76 o 
   5   6   6        0.39       -0.52      0.61 o 
   6   6   6       36.46       46.38      3.25 o 
   7   6   6       19.32       18.75      2.50 o 
   8   6   6        3.35        1.82      1.46 o 
   9   6   6        1.62        0.59      1.38 o 
  10   6   6       52.45       60.75      4.81 o 
  -5   7   6        8.37        9.67      2.02 o 
  -4   7   6        6.33        6.73      1.80 o 
  -3   7   6       16.94       19.12      2.33 o 
  -2   7   6       17.95       28.40      2.38 o 
  -1   7   6       19.98       23.37      2.11 o 
   0   7   6       30.98       31.97      1.63 o 
   1   7   6      135.74      133.11      3.43 o 
   2   7   6        8.52        9.95      1.03 o 
   3   7   6        6.85        7.18      1.53 o 
   4   7   6       17.70       28.31      1.48 o 
   5   7   6        0.03        3.08      0.68 o 
   6   7   6       62.56       51.92      3.40 o 
   7   7   6      160.93      141.60      6.17 o 
   8   7   6        3.98        4.13      1.70 o 
   9   7   6       20.15       25.80      3.21 o 
  10   7   6       11.57       12.36      2.75 o 
  -4   8   6        6.51        7.26      1.97 o 
  -3   8   6        0.18        0.05      1.02 o 
  -2   8   6       20.17       22.91      2.55 o 
  -1   8   6        0.23        1.55      1.16 o 
   0   8   6       10.88        8.70      1.13 o 
   1   8   6        0.05        0.13      0.56 o 
   2   8   6      301.03      271.75      9.67 o 
   3   8   6     1190.07     1141.94     17.58 o 
   4   8   6      185.85      169.10      4.06 o 
   5   8   6        5.20        5.27      1.88 o 
   6   8   6       76.50       68.77      4.05 o 
   7   8   6        0.02        0.08      1.12 o 
   8   8   6        1.84        0.92      1.39 o 
   9   8   6       17.29       18.10      2.94 o 
  10   8   6        0.82        0.02      1.43 o 
  -3   9   6       11.45       14.53      2.40 o 
  -2   9   6       25.96       26.94      2.82 o 
  -1   9   6       87.03       75.19      4.11 o 
   0   9   6       14.14       13.75      1.46 o 
   1   9   6        2.77        1.49      0.76 o 
   2   9   6        0.05        0.41      0.65 o 
   3   9   6       23.64       18.76      1.49 o 
   4   9   6        4.27        5.34      0.99 o 
   5   9   6       13.57       12.37      2.23 o 
   6   9   6        0.75        2.38      1.34 o 
   7   9   6       31.32       27.72      3.03 o 
   8   9   6       28.86       22.98      2.97 o 
   9   9   6        3.60        1.90      1.56 o 
  10   9   6        0.43        1.05      1.60 o 
  -2  10   6        0.26       -0.02      1.38 o 
  -1  10   6        0.58        0.22      1.10 o 
   0  10   6        1.75        0.69      0.89 o 
   1  10   6       15.13       15.74      1.59 o 
   2  10   6        2.95        2.15      0.89 o 
   3  10   6       44.30       38.42      2.07 o 
   4  10   6      231.82      225.28      5.45 o 
   5  10   6       14.39       12.19      2.36 o 
   6  10   6        4.94        3.89      1.68 o 
   7  10   6        0.14        0.29      1.26 o 
   8  10   6       18.71       16.32      2.70 o 
   9  10   6        0.04       -0.95      1.29 o 
   0  11   6        6.76        5.10      1.29 o 
   1  11   6        1.87        1.33      0.95 o 
   2  11   6        0.43        0.02      0.77 o 
   3  11   6        5.10        3.99      1.55 o 
   4  11   6       58.21       59.23      2.66 o 
   5  11   6        0.12       -1.19      1.34 o 
   6  11   6        0.09       -1.12      1.14 o 
   7  11   6        0.26        0.12      1.33 o 
   8  11   6        1.11        0.83      1.50 o 
   2  12   6        0.81        0.82      0.94 o 
   3  12   6        0.16       -0.38      0.77 o 
   4  12   6        1.89        1.78      1.77 o 
   5  12   6        0.94        0.92      1.58 o 
   6  12   6        0.49        0.87      1.67 o 
   7  12   6        0.75        0.00      1.67 o 
  -5  -7   7        0.02        0.49      1.55 o 
  -3  -7   7        9.20        7.12      1.89 o 
  -2  -7   7        4.51        3.54      1.61 o 
  -1  -7   7        0.00       -0.05      0.79 o 
   0  -7   7        4.20        5.19      2.36 o 
  -7  -6   7        0.03        1.29      1.90 o 
  -6  -6   7        3.46        6.95      2.41 o 
  -5  -6   7        0.75        1.00      1.55 o 
  -4  -6   7        1.43       -0.97      1.19 o 
  -3  -6   7        9.94       12.59      2.18 o 
  -2  -6   7       11.51       10.54      2.07 o 
  -1  -6   7        7.74       12.42      2.21 o 
   0  -6   7       17.74       20.41      2.72 o 
   1  -6   7        0.10        0.02      0.76 o 
   2  -6   7        1.13        0.41      1.13 o 
  -7  -5   7        4.26        4.33      2.18 o 
  -6  -5   7        5.38        5.22      2.07 o 
  -5  -5   7       12.25       12.97      2.58 o 
  -4  -5   7        0.05        2.41      0.99 o 
  -3  -5   7        0.04        1.76      0.91 o 
  -2  -5   7       11.44        9.08      1.85 o 
  -1  -5   7       24.33       18.36      2.43 o 
   0  -5   7       36.46       30.75      3.01 o 
   1  -5   7       18.42       23.34      2.80 o 
   2  -5   7       14.90       17.27      2.58 o 
   3  -5   7        1.83        2.98      1.81 o 
  -8  -4   7        1.51        3.37      2.04 o 
  -7  -4   7        1.39        3.59      2.02 o 
  -6  -4   7       50.32       42.49      4.01 o 
  -5  -4   7        8.34        5.42      1.87 o 
  -4  -4   7        0.51        1.64      0.83 o 
  -3  -4   7       34.61       32.37      1.92 o 
  -2  -4   7       28.81       26.06      2.62 o 
  -1  -4   7        6.90        7.27      1.67 o 
   0  -4   7        2.56        1.22      1.02 o 
   1  -4   7        0.38        1.07      1.05 o 
   2  -4   7        6.34        4.15      1.63 o 
   3  -4   7        0.01       -0.88      0.93 o 
   4  -4   7        5.68        5.84      1.40 o 
   5  -4   7       29.13       27.55      2.42 o 
  -8  -3   7        1.19        1.09      1.68 o 
  -7  -3   7       35.08       27.86      3.64 o 
  -6  -3   7       27.00       26.11      3.28 o 
  -5  -3   7        9.79        7.89      2.06 o 
  -4  -3   7        9.84       11.77      1.31 o 
  -3  -3   7       62.34       56.21      2.37 o 
  -2  -3   7        2.47        1.03      0.76 o 
  -1  -3   7       32.37       32.99      2.75 o 
   0  -3   7        1.76        1.87      1.19 o 
   1  -3   7       24.42       22.37      2.41 o 
   2  -3   7        1.11        1.78      1.14 o 
   3  -3   7        0.03        0.25      1.00 o 
   4  -3   7       14.61       12.63      2.14 o 
   5  -3   7       26.08       36.07      2.54 o 
   6  -3   7        0.30        0.41      0.87 o 
  -8  -2   7        0.01       -0.53      1.51 o 
  -7  -2   7       12.80       13.77      2.82 o 
  -6  -2   7        1.10        0.02      1.24 o 
  -5  -2   7       42.35       40.36      2.35 o 
  -4  -2   7        0.00       -0.51      0.51 o 
  -3  -2   7       21.24       22.01      1.57 o 
  -2  -2   7       82.94       75.42      2.62 o 
  -1  -2   7       39.32       40.11      2.48 o 
   0  -2   7      126.22      125.72      5.08 o 
   1  -2   7       26.51       29.81      2.46 o 
   2  -2   7       28.60       26.17      2.35 o 
   3  -2   7       20.06       16.34      5.84 o 
   4  -2   7        8.04        9.05      1.63 o 
   5  -2   7       26.06       27.09      2.15 o 
   6  -2   7       56.11       53.41      2.38 o 
  -8  -1   7        0.24       -0.08      1.70 o 
  -7  -1   7        7.69       12.32      2.65 o 
  -6  -1   7       73.56       72.66      4.91 o 
  -5  -1   7        1.44        7.23      1.62 o 
  -4  -1   7        1.01        3.88      1.63 o 
  -3  -1   7        5.10        6.44      1.21 o 
  -2  -1   7        1.44       16.94      1.33 o 
  -1  -1   7       24.72       24.37      1.41 o 
   0  -1   7        0.47        2.34      0.64 o 
   1  -1   7      123.16      113.66      4.66 o 
   2  -1   7       10.42       15.16      1.33 o 
   3  -1   7       33.25       26.26      1.73 o 
   4  -1   7       53.90       43.57      2.24 o 
   5  -1   7        2.82        9.69      2.86 o 
   6  -1   7       17.24       20.05      2.17 o 
   7  -1   7        5.43        5.01      1.06 o 
  -8   0   7        0.00        0.36      1.68 o 
  -7   0   7       42.84       39.84      4.11 o 
  -6   0   7       90.73       99.21      5.68 o 
  -5   0   7        1.71        0.63      0.72 o 
  -4   0   7        1.53        1.96      0.90 o 
  -3   0   7        9.38       10.06      1.09 o 
  -2   0   7       11.28       10.47      1.09 o 
  -1   0   7       18.36       14.27      1.19 o 
   0   0   7       33.84       32.48      1.54 o 
   1   0   7        9.43        9.90      0.75 o 
   2   0   7       14.08       19.01      1.53 o 
   3   0   7        8.97        7.62      1.05 o 
   4   0   7        0.16       -0.68      0.47 o 
   5   0   7        4.59        4.74      1.03 o 
   6   0   7       83.48       77.98      3.47 o 
   7   0   7       51.45       54.99      2.73 o 
   8   0   7        1.52        0.14      1.46 o 
  -8   1   7       21.49       22.57      3.52 o 
  -7   1   7        0.01       -1.36      1.22 o 
  -6   1   7        4.22        3.43      0.96 o 
  -5   1   7      100.92       94.78      3.19 o 
  -4   1   7       37.17       37.66      2.56 o 
  -3   1   7       15.34       17.23      1.48 o 
  -2   1   7        0.52       -0.10      0.42 o 
  -1   1   7       65.37       68.87      2.33 o 
   0   1   7        1.82        2.54      0.63 o 
   1   1   7       51.46       53.86      1.49 o 
   2   1   7        3.89        4.63      0.76 o 
   3   1   7       40.80       40.62      1.84 o 
   4   1   7       24.64       21.33      2.35 o 
   5   1   7      144.62      135.43      3.87 o 
   6   1   7      153.22      154.15      4.37 o 
   7   1   7       52.37       50.99      3.45 o 
   8   1   7        3.25        5.73      2.06 o 
  -8   2   7        3.58        5.44      2.24 o 
  -7   2   7        0.06        0.37      1.34 o 
  -6   2   7       59.75       61.59      2.68 o 
  -5   2   7       37.64       29.69      2.56 o 
  -4   2   7        0.42       -0.44      0.57 o 
  -3   2   7        0.14       -0.60      0.72 o 
  -2   2   7      136.24      135.51      3.57 o 
  -1   2   7       20.68       22.10      2.02 o 
   0   2   7       19.85       22.79      2.05 o 
   1   2   7        5.97        7.14      1.78 o 
   2   2   7      327.23      305.62      5.75 o 
   3   2   7       23.18       24.46      1.38 o 
   4   2   7        0.00       -0.64      0.42 o 
   5   2   7        0.49        0.41      0.83 o 
   6   2   7      195.46      203.07      8.77 o 
   7   2   7       37.16       36.98      2.09 o 
   8   2   7       30.19       30.05      3.37 o 
   9   2   7       13.00       17.17      3.01 o 
  -7   3   7        0.07        1.63      1.60 o 
  -6   3   7       38.20       42.02      2.64 o 
  -5   3   7      167.22      193.66      4.99 o 
  -4   3   7       53.61       57.88      2.46 o 
  -3   3   7       16.74       17.05      1.40 o 
  -2   3   7      142.25      146.68      3.81 o 
  -1   3   7       42.82      110.29      3.10 o 
   0   3   7        7.29       15.70      1.61 o 
   1   3   7       21.02       21.43      1.12 o 
   2   3   7       96.39       96.68      2.62 o 
   3   3   7      559.26      572.17      9.53 o 
   4   3   7       44.05       60.09      2.19 o 
   5   3   7        9.05       11.57      1.67 o 
   6   3   7       85.24       92.29      3.05 o 
   7   3   7      203.53      216.57      8.12 o 
   8   3   7       93.51       99.53      5.52 o 
   9   3   7       10.24       12.10      2.65 o 
  -7   4   7        1.20        2.12      1.19 o 
  -6   4   7        3.77        2.96      1.06 o 
  -5   4   7      115.14      115.98      3.75 o 
  -4   4   7        3.20        1.36      0.88 o 
  -3   4   7       23.48       23.05      2.22 o 
  -2   4   7        2.34        2.87      0.75 o 
  -1   4   7      268.51      271.57      7.51 o 
   0   4   7       30.75       31.78      2.14 o 
   1   4   7       32.53       33.58      1.89 o 
   2   4   7      103.12       94.09      5.02 o 
   3   4   7       73.55       81.25      2.47 o 
   4   4   7      124.83      122.95      3.25 o 
   5   4   7        0.89        0.99      1.02 o 
   6   4   7        6.90        7.71      1.26 o 
   7   4   7       11.76       13.63      2.24 o 
   8   4   7       44.77       47.91      3.84 o 
   9   4   7        0.84        1.39      1.53 o 
  -6   5   7       10.38       13.47      1.70 o 
  -5   5   7       87.21       79.32      3.20 o 
  -4   5   7      201.13      199.21      7.60 o 
  -3   5   7       15.08       16.54      1.95 o 
  -2   5   7        3.13        2.48      1.02 o 
  -1   5   7        8.69       11.27      1.50 o 
   0   5   7       69.08       73.65      3.35 o 
   1   5   7        4.43        6.85      0.78 o 
   2   5   7       87.00       82.90      2.40 o 
   3   5   7       52.24       48.69      1.85 o 
   4   5   7       26.17       27.45      1.48 o 
   5   5   7        0.17        0.21      0.48 o 
   6   5   7        1.72        3.25      0.83 o 
   7   5   7        5.56        6.80      1.84 o 
   8   5   7       22.99       32.28      3.57 o 
   9   5   7       36.45       37.24      3.84 o 
  10   5   7       30.79       39.48      4.18 o 
  -5   6   7        7.48        9.16      1.95 o 
  -4   6   7       80.35       89.40      4.44 o 
  -3   6   7        0.00       -1.12      0.75 o 
  -2   6   7       16.15       14.96      1.92 o 
  -1   6   7        0.05       -0.59      0.66 o 
   0   6   7       14.41       10.98      1.51 o 
   1   6   7       10.51        9.78      0.97 o 
   2   6   7        0.54        0.08      0.47 o 
   3   6   7       57.45       54.37      1.99 o 
   4   6   7       75.04       80.12      2.54 o 
   5   6   7       45.69       44.24      1.89 o 
   6   6   7        7.72        6.12      1.65 o 
   7   6   7        6.64        8.84      2.02 o 
   8   6   7        0.21       -0.83      1.22 o 
   9   6   7        7.91        6.39      2.18 o 
  10   6   7       17.42       27.93      3.71 o 
  -5   7   7        9.09        8.77      2.01 o 
  -4   7   7       10.32       18.37      2.43 o 
  -3   7   7       22.53       24.76      2.55 o 
  -2   7   7       46.58       44.31      2.97 o 
  -1   7   7        0.45        0.75      0.92 o 
   0   7   7       52.94       53.33      3.01 o 
   1   7   7        4.97        4.85      0.84 o 
   2   7   7       12.49       15.46      1.24 o 
   3   7   7       40.66       39.74      2.74 o 
   4   7   7       11.93       12.46      1.16 o 
   5   7   7       21.23       26.52      1.55 o 
   6   7   7        6.71        9.77      1.87 o 
   7   7   7        0.05        7.58      1.87 o 
   8   7   7        0.44        1.10      1.43 o 
   9   7   7       34.16       31.41      3.65 o 
  10   7   7        1.58        1.61      1.72 o 
  -4   8   7        2.79        2.77      1.61 o 
  -3   8   7        0.00       -0.61      1.07 o 
  -2   8   7       25.68       20.74      2.48 o 
  -1   8   7       31.16       26.70      2.40 o 
   0   8   7        3.73        1.94      1.04 o 
   1   8   7       63.74       65.72      2.48 o 
   2   8   7       77.03       80.59      3.71 o 
   3   8   7      125.08      119.11      3.37 o 
   4   8   7       28.03       25.16      1.58 o 
   5   8   7        6.65        6.32      1.22 o 
   6   8   7        8.10        4.88      1.58 o 
   7   8   7       17.60       17.01      2.48 o 
   8   8   7        3.74        2.79      1.60 o 
   9   8   7       40.38       36.03      3.65 o 
  10   8   7       22.78       21.38      3.28 o 
  -3   9   7       14.06       11.49      2.33 o 
  -2   9   7        0.66        0.44      1.21 o 
  -1   9   7        0.29       -1.36      1.00 o 
   0   9   7       24.31       19.02      2.29 o 
   1   9   7        0.07       -0.29      0.88 o 
   2   9   7        3.52        2.84      0.86 o 
   3   9   7        1.07        0.62      0.68 o 
   4   9   7        1.23       -0.53      1.50 o 
   5   9   7       33.25       33.31      3.03 o 
   6   9   7        2.26        3.42      1.48 o 
   7   9   7        1.55        1.38      1.36 o 
   8   9   7       16.26       16.74      2.67 o 
   9   9   7        0.07       -0.41      1.46 o 
  -1  10   7       24.71       21.59      2.65 o 
   0  10   7        7.02        5.88      1.67 o 
   1  10   7        2.82        2.70      1.29 o 
   2  10   7        1.14        0.17      0.66 o 
   3  10   7        0.11        0.57      0.80 o 
   4  10   7      100.25       94.92      3.21 o 
   5  10   7        5.88        4.22      1.72 o 
   6  10   7        0.14       -0.27      1.12 o 
   7  10   7        5.56        3.86      1.82 o 
   8  10   7        9.87        7.68      2.33 o 
   9  10   7        0.80       -0.07      1.48 o 
   0  11   7        3.88        2.40      1.48 o 
   1  11   7       11.11        8.70      1.90 o 
   2  11   7        7.77        7.60      1.33 o 
   3  11   7       11.56       14.36      1.59 o 
   4  11   7        2.27        1.21      0.92 o 
   5  11   7        0.17        1.94      1.53 o 
   6  11   7        3.41        2.46      1.53 o 
   7  11   7        0.74        1.02      1.38 o 
   8  11   7        0.41       -0.24      1.31 o 
   3  12   7        5.57        5.42      1.29 o 
   4  12   7        1.31        1.09      1.78 o 
   5  12   7       16.07       18.12      3.04 o 
   6  12   7        4.31        9.04      2.58 o 
  -5  -6   8        3.64        6.22      2.19 o 
  -3  -6   8        1.92        3.38      1.61 o 
  -2  -6   8       13.19        9.48      2.18 o 
  -1  -6   8        1.11        0.56      1.43 o 
   0  -6   8        3.23        5.12      1.89 o 
  -6  -5   8        0.17       -0.42      1.51 o 
  -5  -5   8        2.24        1.53      1.70 o 
  -3  -5   8        1.65        2.84      1.46 o 
  -2  -5   8       85.08       91.12      4.83 o 
  -1  -5   8        3.31        3.01      1.63 o 
   0  -5   8        1.51        2.38      1.50 o 
   1  -5   8        2.86        3.67      1.75 o 
   2  -5   8        0.18       -0.27      1.14 o 
  -7  -4   8        0.98        2.91      2.16 o 
  -6  -4   8       24.29       22.89      3.40 o 
  -5  -4   8        0.92        1.56      1.61 o 
  -4  -4   8        1.39        2.36      0.98 o 
  -3  -4   8        0.84        1.09      1.16 o 
  -2  -4   8        0.66        0.70      1.21 o 
  -1  -4   8        0.50        0.07      1.07 o 
   0  -4   8        1.48        0.08      1.21 o 
   1  -4   8        9.05        9.13      2.11 o 
   2  -4   8       14.75       13.94      2.38 o 
   3  -4   8        7.24        9.08      2.16 o 
  -7  -3   8       10.14       10.66      2.75 o 
  -6  -3   8        5.73        5.37      2.07 o 
  -5  -3   8        5.75        7.94      2.23 o 
  -4  -3   8       27.68       27.54      1.97 o 
  -3  -3   8       34.95       37.02      2.82 o 
  -2  -3   8       96.39       91.41      4.50 o 
  -1  -3   8        5.29        6.17      1.60 o 
   0  -3   8       45.46       40.49      3.20 o 
   1  -3   8        5.60        2.45      1.24 o 
   2  -3   8       44.76       39.13      3.23 o 
   3  -3   8       24.05       20.60      2.67 o 
   4  -3   8        4.09        4.78      1.70 o 
   5  -3   8        4.79        4.65      1.13 o 
  -7  -2   8       27.96       38.48      4.39 o 
  -6  -2   8       13.96       12.73      2.84 o 
  -5  -2   8        0.03       -0.14      0.78 o 
  -4  -2   8        7.28        7.62      1.41 o 
  -3  -2   8        3.80        3.42      0.90 o 
  -2  -2   8        0.07       -0.19      0.58 o 
  -1  -2   8      482.84      459.56     12.17 o 
   0  -2   8        3.70        1.61      1.22 o 
   1  -2   8       10.36       12.58      2.02 o 
   2  -2   8        0.22        0.56      0.87 o 
   3  -2   8       85.08       68.70      4.10 o 
   4  -2   8        0.94        1.41      0.92 o 
   5  -2   8       54.52       55.42      2.91 o 
   6  -2   8        2.54        2.67      0.86 o 
  -7  -1   8       26.33       32.94      4.01 o 
  -6  -1   8        3.22        9.72      2.53 o 
  -5  -1   8       46.45       49.07      2.89 o 
  -4  -1   8        0.42        0.05      0.68 o 
  -3  -1   8        6.08       12.71      1.31 o 
  -2  -1   8      121.53      109.07      3.36 o 
  -1  -1   8      317.25      341.33      6.84 o 
   0  -1   8      191.68      222.17      7.34 o 
   1  -1   8        4.04       11.00      1.82 o 
   2  -1   8       66.69       64.54      2.61 o 
   3  -1   8        2.01        0.14      0.65 o 
   4  -1   8       69.81       62.80      2.81 o 
   5  -1   8       49.80       51.75      2.76 o 
   6  -1   8        0.03        1.78      1.02 o 
  -7   0   8        0.08        1.05      1.78 o 
  -6   0   8       81.54       74.07      5.10 o 
  -5   0   8       20.16       19.61      1.73 o 
  -4   0   8       14.32       14.73      1.61 o 
  -3   0   8        0.95        0.46      0.63 o 
  -2   0   8       29.54       34.83      1.84 o 
  -1   0   8       14.65       15.69      1.87 o 
   0   0   8      584.04      555.30      9.63 o 
   1   0   8       37.30       35.01      2.58 o 
   2   0   8       72.23       74.85      2.68 o 
   3   0   8        3.57        4.39      0.93 o 
   4   0   8       28.92       26.22      1.89 o 
   5   0   8       27.57       23.73      1.92 o 
   6   0   8       44.86       40.60      2.43 o 
   7   0   8        6.78        6.32      1.45 o 
  -7   1   8        0.00       -0.80      1.34 o 
  -6   1   8        4.57        4.46      1.12 o 
  -5   1   8        2.38        2.67      0.99 o 
  -4   1   8       21.27       14.84      1.47 o 
  -3   1   8       70.08       70.66      3.29 o 
  -2   1   8        6.52        6.28      1.00 o 
  -1   1   8       74.46       80.49      2.71 o 
   0   1   8       24.96       22.33      1.41 o 
   1   1   8       54.56       51.50      1.99 o 
   2   1   8       26.79       28.93      1.59 o 
   3   1   8        9.79        8.60      1.09 o 
   4   1   8       38.40       34.71      1.90 o 
   5   1   8        1.30        0.50      0.73 o 
   6   1   8       27.16       27.52      2.02 o 
   7   1   8        0.02        0.22      0.84 o 
   8   1   8        1.32        1.68      1.53 o 
  -7   2   8        3.10        3.67      2.11 o 
  -6   2   8       14.30       13.64      3.38 o 
  -5   2   8       59.82       61.05      2.69 o 
  -4   2   8        7.48       11.40      1.37 o 
  -3   2   8        4.25        4.40      0.92 o 
  -2   2   8        5.90        5.47      0.98 o 
  -1   2   8      161.04      152.55      3.98 o 
   0   2   8       15.25       13.97      1.25 o 
   1   2   8       28.56       25.21      2.12 o 
   2   2   8        1.94        1.15      0.58 o 
   3   2   8       22.96       28.88      1.57 o 
   4   2   8        0.13        0.07      0.55 o 
   5   2   8      196.64      180.67      4.63 o 
   6   2   8       31.32       29.71      1.97 o 
   7   2   8        0.58        0.25      0.92 o 
   8   2   8        1.48        5.01      1.90 o 
  -7   3   8        0.06       -1.84      1.34 o 
  -6   3   8        5.52        7.25      2.21 o 
  -5   3   8        8.82        8.74      1.36 o 
  -4   3   8        7.79       10.12      1.35 o 
  -3   3   8       26.75       24.72      1.77 o 
  -2   3   8        0.15        3.63      0.82 o 
  -1   3   8       10.36       17.01      3.24 o 
   0   3   8       32.08       33.18      2.35 o 
   1   3   8      368.03      377.57      9.89 o 
   2   3   8       10.20       13.73      1.72 o 
   3   3   8       79.77       72.41      2.42 o 
   4   3   8       39.01       34.08      1.74 o 
   5   3   8       17.35       15.76      1.37 o 
   6   3   8        8.48       10.12      1.27 o 
   7   3   8       54.34       49.64      2.43 o 
   8   3   8       31.88       34.86      3.47 o 
   9   3   8        3.97        4.81      2.02 o 
  -6   4   8       23.32       27.23      2.22 o 
  -5   4   8       36.23       36.88      4.84 o 
  -4   4   8       15.38       12.79      1.53 o 
  -3   4   8       28.96       28.51      2.49 o 
  -2   4   8       13.61       14.31      1.42 o 
  -1   4   8        0.20        0.88      0.78 o 
   0   4   8       19.37       22.54      2.01 o 
   1   4   8      188.34      185.46      6.03 o 
   2   4   8       75.67       77.64      3.62 o 
   3   4   8       11.66       12.68      1.14 o 
   4   4   8        3.16        1.33      1.20 o 
   5   4   8       12.16       13.19      1.30 o 
   6   4   8        8.81        5.16      1.02 o 
   7   4   8       45.64       52.08      3.84 o 
   8   4   8       76.56       78.40      5.00 o 
   9   4   8        5.07        4.49      1.99 o 
  -6   5   8        6.35        8.01      1.53 o 
  -5   5   8       24.14       24.19      2.04 o 
  -4   5   8       44.02       47.10      2.47 o 
  -3   5   8       25.23       27.91      2.57 o 
  -2   5   8       11.41        9.03      1.63 o 
  -1   5   8       40.59       35.57      2.48 o 
   0   5   8        0.35       -0.12      0.59 o 
   1   5   8        3.82        5.76      1.24 o 
   2   5   8      317.46      308.79      8.46 o 
   3   5   8       28.62       30.65      1.62 o 
   4   5   8        5.40        3.57      1.15 o 
   5   5   8       28.06       29.34      1.69 o 
   6   5   8      104.43      100.30      3.25 o 
   7   5   8        0.80        0.58      1.41 o 
   8   5   8       92.07       88.06      5.24 o 
   9   5   8        0.62        0.93      1.48 o 
  -5   6   8       15.48       16.03      2.33 o 
  -4   6   8       30.46       36.00      3.01 o 
  -3   6   8        0.78       -0.61      0.92 o 
  -2   6   8       45.75       44.19      3.03 o 
  -1   6   8        1.41        1.99      0.97 o 
   0   6   8        4.95        5.06      1.27 o 
   1   6   8        0.86        0.22      0.68 o 
   2   6   8      252.67      241.09      7.10 o 
   3   6   8       66.73       57.21      2.18 o 
   4   6   8        4.42        4.12      0.87 o 
   5   6   8        0.00       -0.75      0.53 o 
   6   6   8       30.81       25.52      3.09 o 
   7   6   8        1.83        2.94      1.65 o 
   8   6   8       40.55       49.90      4.15 o 
   9   6   8       25.57       26.28      3.50 o 
  -4   7   8       13.05       19.39      2.60 o 
  -3   7   8       34.11       35.85      2.96 o 
  -2   7   8       31.24       24.93      2.55 o 
  -1   7   8        0.53        0.76      1.02 o 
   0   7   8        5.96        9.35      1.61 o 
   1   7   8        4.12        3.82      1.22 o 
   2   7   8      128.21      142.40      5.22 o 
   3   7   8      363.60      368.09      7.05 o 
   4   7   8        0.05        0.43      0.60 o 
   5   7   8       51.77       54.02      2.25 o 
   6   7   8        3.67        2.55      1.41 o 
   7   7   8       27.05       17.98      2.58 o 
   8   7   8       19.15       17.85      2.80 o 
   9   7   8        5.45        9.09      2.33 o 
  -3   8   8        4.82        9.71      2.16 o 
  -2   8   8       19.32       18.64      2.48 o 
  -1   8   8       14.60       14.02      2.09 o 
   0   8   8        2.03        1.36      1.04 o 
   1   8   8       23.33       24.81      2.33 o 
   2   8   8        0.60       -0.24      0.83 o 
   3   8   8      119.39      116.14      3.40 o 
   4   8   8       17.34       15.98      1.39 o 
   5   8   8        0.78        1.29      0.70 o 
   6   8   8        0.62       -0.02      1.09 o 
   7   8   8        1.99        1.87      1.43 o 
   8   8   8       15.78       11.03      2.50 o 
   9   8   8        4.80        6.58      2.33 o 
  -2   9   8        3.21        7.60      1.89 o 
  -1   9   8       19.53       19.14      2.46 o 
   0   9   8        0.16       -0.29      1.00 o 
   1   9   8        0.44       -0.41      0.97 o 
   2   9   8       40.86       43.99      2.94 o 
   3   9   8       24.90       26.72      1.76 o 
   4   9   8       11.44       10.24      1.61 o 
   5   9   8        0.13        0.02      0.69 o 
   6   9   8        0.32       -1.22      1.07 o 
   7   9   8       36.10       29.62      3.18 o 
   8   9   8       11.69       11.64      2.48 o 
   9   9   8        0.00       -0.29      1.43 o 
  -1  10   8        0.04       -0.27      1.22 o 
   0  10   8        0.01       -0.87      0.99 o 
   1  10   8        0.06       -0.20      0.95 o 
   2  10   8        3.03        0.10      1.04 o 
   3  10   8       86.41       68.64      4.75 o 
   4  10   8      150.65      138.62      4.10 o 
   5  10   8        0.47       -0.70      1.22 o 
   6  10   8        0.81        1.19      1.44 o 
   7  10   8        2.81        1.53      1.51 o 
   8  10   8        2.97        2.19      1.67 o 
   1  11   8        2.32        2.87      1.53 o 
   2  11   8        0.32        0.20      1.12 o 
   3  11   8       56.04       60.22      3.60 o 
   4  11   8       26.71       22.49      1.85 o 
   5  11   8       10.56       13.63      2.52 o 
   6  11   8        0.65        0.92      1.55 o 
   7  11   8       11.67        9.57      2.36 o 
  -3  -5   9        0.00        0.87      1.27 o 
  -2  -5   9        9.26        9.16      2.26 o 
  -1  -5   9        0.03       -0.20      1.26 o 
   0  -5   9        9.44       11.90      2.43 o 
  -5  -4   9        1.98        2.40      1.84 o 
  -4  -4   9        0.82        0.58      1.24 o 
  -3  -4   9        0.00       -1.73      1.16 o 
  -2  -4   9        0.72       -0.88      1.16 o 
  -1  -4   9        7.43       11.05      2.19 o 
   0  -4   9        1.34        0.75      1.29 o 
   1  -4   9        6.29        5.71      1.92 o 
   2  -4   9        2.46        3.13      1.60 o 
  -6  -3   9        0.83        0.51      1.78 o 
  -5  -3   9       10.67       11.00      2.65 o 
  -4  -3   9        4.32        3.63      1.13 o 
  -3  -3   9        3.02        1.94      1.34 o 
  -2  -3   9        3.26        4.27      1.58 o 
  -1  -3   9       16.45       20.21      2.62 o 
   0  -3   9       15.96       17.69      2.55 o 
   1  -3   9        2.59        1.85      1.31 o 
   2  -3   9        0.39        0.56      1.14 o 
   3  -3   9        1.36        0.10      1.19 o 
  -6  -2   9        1.93        1.39      1.78 o 
  -5  -2   9        1.25        0.82      1.67 o 
  -4  -2   9        6.99        7.44      1.33 o 
  -3  -2   9        0.19        0.36      1.16 o 
  -2  -2   9        2.54        4.27      1.46 o 
  -1  -2   9       45.56       46.91      3.45 o 
   0  -2   9       49.49       43.78      3.31 o 
   1  -2   9       21.18       20.55      2.63 o 
   2  -2   9       15.39       16.47      2.43 o 
   3  -2   9        0.50        0.76      1.19 o 
   4  -2   9        0.13       -0.03      1.22 o 
  -6  -1   9       14.16       17.13      3.23 o 
  -5  -1   9       47.87       43.43      2.40 o 
  -4  -1   9        7.69        6.89      1.30 o 
  -3  -1   9        9.39       11.31      1.45 o 
  -2  -1   9       44.01       47.22      2.29 o 
  -1  -1   9        0.22        0.76      1.05 o 
   0  -1   9       10.24       11.37      1.99 o 
   1  -1   9        0.27        0.61      1.05 o 
   2  -1   9        6.15        3.20      1.41 o 
   3  -1   9        1.96        2.57      0.98 o 
   4  -1   9        0.00        1.25      0.99 o 
   5  -1   9       55.31       58.52      3.04 o 
  -6   0   9        2.70        6.48      2.46 o 
  -5   0   9        2.63        2.00      0.99 o 
  -4   0   9       32.28       30.88      2.10 o 
  -3   0   9        1.81        4.43      1.07 o 
  -2   0   9       39.54       39.13      3.50 o 
  -1   0   9        5.87        5.52      1.05 o 
   0   0   9       18.45       18.08      2.29 o 
   1   0   9       14.04        9.09      1.84 o 
   2   0   9       13.62       16.33      2.23 o 
   3   0   9        4.81        3.72      1.41 o 
   4   0   9        6.45        6.12      1.23 o 
   5   0   9        4.76        5.79      1.31 o 
   6   0   9        0.08        0.28      0.95 o 
  -6   1   9        3.81        3.50      1.94 o 
  -5   1   9       25.96       21.68      2.11 o 
  -4   1   9        8.44        7.33      1.27 o 
  -3   1   9        0.11       -0.59      0.63 o 
  -2   1   9        0.05       -0.27      0.56 o 
  -1   1   9       49.75       50.00      2.26 o 
   0   1   9      118.69      120.81      3.54 o 
   1   1   9      133.34      129.72      5.37 o 
   2   1   9        7.66        6.20      1.55 o 
   3   1   9       31.72       30.81      2.63 o 
   4   1   9        1.88        1.94      0.88 o 
   5   1   9        0.12       -0.26      0.73 o 
   6   1   9        0.03        0.44      0.85 o 
   7   1   9        0.04       -0.64      0.82 o 
  -6   2   9       10.40        8.92      1.45 o 
  -5   2   9        0.72        0.47      1.20 o 
  -4   2   9        0.21       -1.16      0.90 o 
  -3   2   9        3.77        3.03      1.47 o 
  -2   2   9       16.02       15.69      1.49 o 
  -1   2   9        4.84        5.26      1.20 o 
   0   2   9        0.08        0.44      0.68 o 
   1   2   9       58.88       59.66      3.45 o 
   2   2   9       78.04       85.78      4.25 o 
   3   2   9        0.49       -0.22      0.90 o 
   4   2   9        6.71        4.55      1.01 o 
   5   2   9       23.90       24.61      2.45 o 
   6   2   9       16.00       14.12      2.33 o 
   7   2   9        0.72        1.50      0.97 o 
  -6   3   9        1.65        1.28      0.98 o 
  -5   3   9        2.66        4.09      1.14 o 
  -4   3   9        2.52        5.94      1.88 o 
  -3   3   9       21.14       22.17      2.03 o 
  -2   3   9        0.30        1.77      0.79 o 
  -1   3   9        3.72        3.18      0.90 o 
   0   3   9        1.89        3.20      1.17 o 
   1   3   9       30.69       29.39      2.43 o 
   2   3   9       19.42       23.91      2.38 o 
   3   3   9        0.37        0.44      1.05 o 
   4   3   9       18.70       18.49      1.52 o 
   5   3   9        8.64        9.16      1.24 o 
   6   3   9       40.46       36.36      4.16 o 
   7   3   9       10.80       13.24      1.61 o 
   8   3   9        0.22        0.49      1.39 o 
  -5   4   9        3.95        4.81      2.02 o 
  -4   4   9        4.98        5.14      1.20 o 
  -3   4   9        0.41        0.27      0.82 o 
  -2   4   9        4.88        6.49      1.17 o 
  -1   4   9       12.98       14.35      1.89 o 
   0   4   9       16.05       16.38      1.99 o 
   1   4   9       12.59       13.38      1.87 o 
   2   4   9      134.74      122.15      5.01 o 
   3   4   9        0.25       -0.07      0.92 o 
   4   4   9        2.88        3.91      0.89 o 
   5   4   9        5.20        8.18      1.20 o 
   6   4   9       44.88       47.14      2.34 o 
   7   4   9       95.55       97.03      5.30 o 
   8   4   9        3.12        1.90      1.67 o 
  -5   5   9        0.96        0.81      1.06 o 
  -4   5   9        0.09       -0.40      0.82 o 
  -3   5   9        1.73        1.34      1.14 o 
  -2   5   9       20.14       17.86      2.21 o 
  -1   5   9       16.60       14.14      1.94 o 
   0   5   9       55.08       56.33      3.30 o 
   1   5   9        1.88        4.74      1.27 o 
   2   5   9       47.81       59.69      3.37 o 
   3   5   9      122.41      117.63      4.90 o 
   4   5   9       31.51       30.70      1.80 o 
   5   5   9        6.46        7.12      1.16 o 
   6   5   9        0.21        0.06      0.68 o 
   7   5   9       89.79      101.52      5.49 o 
   8   5   9       15.94       22.50      3.18 o 
  -4   6   9       46.38       43.46      3.33 o 
  -3   6   9       22.01       19.49      2.45 o 
  -2   6   9       13.77        9.52      1.85 o 
  -1   6   9       46.80       45.14      3.09 o 
   0   6   9       28.36       30.78      2.48 o 
   1   6   9        0.07        0.70      0.87 o 
   2   6   9        0.31        0.66      0.90 o 
   3   6   9       77.44       77.18      3.89 o 
   4   6   9       74.35       74.66      2.71 o 
   5   6   9        2.21        2.84      0.87 o 
   6   6   9        8.59        7.99      1.22 o 
   7   6   9       15.08       15.14      2.57 o 
   8   6   9       96.80      113.72      6.14 o 
  -4   7   9       33.67       33.91      3.31 o 
  -3   7   9        4.77        5.12      1.63 o 
  -2   7   9        1.69        2.58      1.29 o 
  -1   7   9        8.18        4.25      1.55 o 
   0   7   9       53.69       52.47      3.33 o 
   1   7   9       13.75       10.74      1.72 o 
   2   7   9        0.56        0.88      0.92 o 
   3   7   9       31.54       33.65      2.58 o 
   4   7   9       48.99       47.50      3.03 o 
   5   7   9       15.90       17.46      1.52 o 
   6   7   9        1.42        1.31      1.33 o 
   7   7   9        1.54        3.65      1.67 o 
   8   7   9        0.46        1.48      1.65 o 
  -3   8   9       61.02       60.01      4.10 o 
  -2   8   9        0.44        2.55      1.44 o 
  -1   8   9       21.44       17.52      2.40 o 
   0   8   9        8.17        7.78      1.70 o 
   1   8   9        0.70        1.04      1.05 o 
   2   8   9        2.29        2.53      1.10 o 
   3   8   9        7.45        9.50      1.68 o 
   4   8   9        3.94        6.58      1.51 o 
   5   8   9        0.00       -0.35      1.07 o 
   6   8   9        7.08        7.21      1.94 o 
   7   8   9        1.77        0.49      1.51 o 
   8   8   9        0.15       -0.20      1.48 o 
  -1   9   9        6.62        7.04      1.87 o 
   0   9   9        2.17        0.53      1.17 o 
   1   9   9        0.92        1.33      1.10 o 
   2   9   9        0.81        1.17      1.00 o 
   3   9   9        0.38        0.49      0.99 o 
   4   9   9        3.53        2.14      1.27 o 
   5   9   9        0.21        0.11      0.75 o 
   6   9   9        0.01        0.90      1.34 o 
   7   9   9        0.02        0.07      1.33 o 
   8   9   9        0.23        1.27      1.53 o 
   0  10   9        9.06        7.65      1.92 o 
   1  10   9        6.53        8.58      1.85 o 
   2  10   9        1.26        2.24      1.22 o 
   3  10   9       11.35       11.76      1.92 o 
   4  10   9       11.75       11.52      1.90 o 
   5  10   9        0.91        1.16      1.29 o 
   6  10   9        7.10        5.88      1.89 o 
   7  10   9        3.02        1.87      1.61 o 
   2  11   9        4.04        7.07      1.80 o 
   3  11   9        0.08       -0.22      1.09 o 
   4  11   9        2.15        2.80      1.31 o 
   5  11   9        7.83        5.42      1.92 o 
   6  11   9        2.97        2.31      1.63 o 
  -4  -3  10        0.25        0.10      1.34 o 
  -3  -3  10        7.54        8.84      2.18 o 
  -2  -3  10        0.83       -0.65      1.16 o 
  -1  -3  10       15.38       18.29      2.79 o 
   0  -3  10        2.67        0.87      1.39 o 
   1  -3  10        1.98        1.78      1.31 o 
  -5  -2  10        5.20        1.38      1.77 o 
  -4  -2  10        0.09       -0.09      0.90 o 
  -3  -2  10        0.88        1.65      1.24 o 
  -2  -2  10       15.74       17.05      2.50 o 
  -1  -2  10        8.37       10.54      2.24 o 
   0  -2  10        3.09        2.69      1.46 o 
   1  -2  10       37.78       38.89      3.64 o 
   2  -2  10        0.01       -0.75      1.00 o 
   3  -2  10        0.68        0.58      1.29 o 
  -5  -1  10        1.95       -0.14      1.77 o 
  -4  -1  10        6.41        5.97      1.39 o 
  -3  -1  10        3.26        3.70      1.15 o 
  -2  -1  10       48.80       42.51      3.31 o 
  -1  -1  10        0.12       -0.37      1.02 o 
   0  -1  10       26.04       33.30      3.25 o 
   1  -1  10       39.05       36.76      3.18 o 
   2  -1  10        0.13        0.02      1.21 o 
   3  -1  10       14.15        6.73      1.94 o 
   4  -1  10        3.27        1.68      1.43 o 
  -5   0  10       10.09        8.74      1.49 o 
  -4   0  10       28.43       29.05      2.19 o 
  -3   0  10        6.49        7.02      1.29 o 
  -2   0  10        1.33        1.53      0.92 o 
  -1   0  10       32.50       30.75      2.99 o 
   0   0  10       90.60       95.35      4.96 o 
   1   0  10        3.14        2.86      1.50 o 
   2   0  10        8.30        7.43      1.90 o 
   3   0  10       25.45       24.17      2.84 o 
   4   0  10        4.75        3.55      1.68 o 
   5   0  10        0.31        0.66      0.95 o 
  -5   1  10        0.00       -0.43      2.14 o 
  -4   1  10       29.99       29.60      3.65 o 
  -3   1  10        0.74        0.76      0.82 o 
  -2   1  10        6.76        6.65      1.25 o 
  -1   1  10       68.19       67.21      2.78 o 
   0   1  10      110.54      110.99      5.27 o 
   1   1  10       16.07       25.24      2.84 o 
   2   1  10       38.50       32.11      2.86 o 
   3   1  10        0.00       -1.12      1.00 o 
   4   1  10       76.84       72.68      4.32 o 
   5   1  10        7.12        4.99      3.63 o 
   6   1  10        0.46        0.02      0.89 o 
  -5   2  10       19.36       22.21      5.74 o 
  -4   2  10       12.91        9.41      1.50 o 
  -3   2  10        5.88        3.65      1.10 o 
  -2   2  10        3.04        2.49      1.00 o 
  -1   2  10        3.06        2.85      0.94 o 
   0   2  10      139.57      156.55      4.33 o 
   1   2  10      544.18      580.47     14.77 o 
   2   2  10       17.92       16.30      2.31 o 
   3   2  10        7.61        8.43      1.85 o 
   4   2  10        0.07       -1.16      0.88 o 
   5   2  10        1.68        0.27      1.24 o 
   6   2  10        7.44       10.76      1.59 o 
  -5   3  10        2.06        3.32      1.52 o 
  -4   3  10        1.93        1.29      1.64 o 
  -3   3  10       99.24      100.48      3.86 o 
  -2   3  10        0.79       -0.03      0.93 o 
  -1   3  10        0.22        0.73      0.75 o 
   0   3  10        0.00        1.00      1.07 o 
   1   3  10        3.79        7.16      1.70 o 
   2   3  10        7.26        6.27      1.68 o 
   3   3  10        1.18        1.56      1.22 o 
   4   3  10        0.16        0.24      0.88 o 
   5   3  10        0.05        0.22      1.05 o 
   6   3  10       30.21       32.13      2.20 o 
   7   3  10        0.04        1.72      0.96 o 
  -5   4  10        0.41        0.17      0.94 o 
  -4   4  10       10.18        9.11      1.51 o 
  -3   4  10       10.48       10.92      2.02 o 
  -2   4  10        5.89        5.18      1.58 o 
  -1   4  10        0.71       -0.03      0.90 o 
   0   4  10        0.13       -0.99      0.78 o 
   1   4  10       16.86       17.88      2.33 o 
   2   4  10      318.45      334.73      9.88 o 
   3   4  10        5.76        6.49      1.68 o 
   4   4  10        7.11        6.44      1.75 o 
   5   4  10       27.89       30.53      2.74 o 
   6   4  10       31.68       33.98      2.14 o 
   7   4  10        2.88        2.87      1.67 o 
  -4   5  10        0.03        0.10      1.17 o 
  -3   5  10        1.03        0.22      1.05 o 
  -2   5  10       30.27       22.67      2.55 o 
  -1   5  10        0.01        1.02      1.02 o 
   0   5  10       12.20        9.13      1.77 o 
   1   5  10       25.90       29.15      2.75 o 
   2   5  10      264.35      262.31      8.40 o 
   3   5  10        0.01        0.10      0.90 o 
   4   5  10        7.93        8.23      1.68 o 
   5   5  10        3.46        3.94      1.50 o 
   6   5  10        5.56       10.62      1.57 o 
   7   5  10       24.27       22.94      2.99 o 
  -3   6  10        1.78        3.14      1.38 o 
  -2   6  10       41.02       42.36      3.20 o 
  -1   6  10        0.17        1.67      1.17 o 
   0   6  10        0.19       -0.08      1.00 o 
   1   6  10        1.47        0.95      1.02 o 
   2   6  10       60.06       61.07      3.62 o 
   3   6  10       32.37       30.80      2.70 o 
   4   6  10        1.83       -0.15      1.00 o 
   5   6  10        8.03        8.09      1.75 o 
   6   6  10        0.16        1.47      1.40 o 
   7   6  10       58.79       61.99      4.42 o 
   8   6  10       10.50       10.61      2.65 o 
  -3   7  10        1.01        2.12      1.46 o 
  -2   7  10        5.33        5.30      1.73 o 
  -1   7  10        0.26        0.63      1.04 o 
   0   7  10        2.02        1.67      1.26 o 
   1   7  10        0.07        0.44      0.95 o 
   2   7  10        0.82        3.16      1.16 o 
   3   7  10      108.57      103.44      4.81 o 
   4   7  10        0.69        0.20      0.97 o 
   5   7  10        0.05        0.19      0.97 o 
   6   7  10        0.03       -1.53      1.02 o 
   7   7  10       12.64        9.89      2.40 o 
   8   7  10        6.05        7.99      2.57 o 
  -2   8  10        1.72       -0.73      1.12 o 
  -1   8  10       11.22        6.73      1.89 o 
   0   8  10        1.02       -0.63      1.02 o 
   1   8  10        0.48        1.21      1.17 o 
   2   8  10        3.27        6.07      1.56 o 
   3   8  10       41.56       38.53      2.92 o 
   4   8  10        1.53        2.72      1.31 o 
   5   8  10        8.30       12.85      1.99 o 
   6   8  10       16.18       13.29      2.36 o 
   7   8  10        1.96        2.24      1.60 o 
   0   9  10        0.49        0.31      1.24 o 
   1   9  10        0.56        1.39      1.21 o 
   2   9  10        3.39        2.74      1.38 o 
   3   9  10        0.12        0.12      1.00 o 
   4   9  10        5.10        5.06      1.51 o 
   5   9  10        0.00        0.42      1.12 o 
   7   9  10        2.60        4.79      2.07 o 
   1  10  10        0.37        1.34      1.31 o 
   2  10  10        0.38        0.70      1.09 o 
   3  10  10        8.86       14.94      2.21 o 
   4  10  10        0.16       -0.51      1.05 o 
  -2  -2  11        0.46       -0.12      1.16 o 
  -1  -2  11        1.29        1.60      1.53 o 
   0  -2  11        9.40       10.33      2.38 o 
  -3  -1  11        3.81        3.31      1.68 o 
  -2  -1  11        1.73        2.65      1.51 o 
  -1  -1  11        4.08        5.47      1.87 o 
   0  -1  11        0.22        0.49      1.24 o 
   1  -1  11        0.75       -1.36      1.00 o 
   2  -1  11        3.19        3.42      1.73 o 
  -4   0  11        0.75       -1.04      0.81 o 
  -3   0  11        0.02       -0.95      0.83 o 
  -2   0  11        7.74        4.93      1.67 o 
  -1   0  11        7.98        5.85      1.87 o 
   0   0  11        1.07        2.41      1.43 o 
   1   0  11        1.57        0.71      1.21 o 
   2   0  11        0.83        1.07      1.44 o 
   3   0  11        3.81        5.85      1.92 o 
  -4   1  11        1.71        1.54      1.05 o 
  -3   1  11       19.84       19.72      2.81 o 
  -2   1  11        0.04        0.57      0.90 o 
  -1   1  11        7.20        5.91      1.94 o 
   0   1  11        5.91        4.39      1.78 o 
   1   1  11        4.37        4.84      1.72 o 
   2   1  11        5.21        3.04      1.56 o 
   3   1  11        0.43        1.60      1.41 o 
   4   1  11        0.22        0.63      1.19 o 
  -4   2  11       16.46       19.46      2.02 o 
  -3   2  11        3.96        4.25      1.24 o 
  -2   2  11        0.73        1.23      0.97 o 
  -1   2  11        4.97        4.30      1.21 o 
   0   2  11        5.99        8.33      2.02 o 
   1   2  11        0.00       -0.37      1.14 o 
   2   2  11        7.39        4.27      1.70 o 
   3   2  11        6.84       10.06      2.14 o 
   4   2  11        7.06        6.92      2.02 o 
   5   2  11        3.51        1.38      1.51 o 
  -4   3  11        1.06        0.84      1.01 o 
  -3   3  11        3.49        4.65      2.17 o 
  -2   3  11        7.83        6.94      1.39 o 
  -1   3  11       17.09       17.08      2.50 o 
   0   3  11        2.49        2.38      1.46 o 
   1   3  11        1.29        0.88      1.17 o 
   2   3  11        0.56        1.82      1.39 o 
   3   3  11        0.64        0.80      1.27 o 
   4   3  11        0.29       -0.08      1.21 o 
   5   3  11        0.85        1.78      1.44 o 
   6   3  11        7.71        6.90      1.95 o 
  -3   4  11        5.74        6.50      1.45 o 
  -2   4  11       15.90       15.13      2.40 o 
  -1   4  11        1.22        0.82      1.21 o 
   0   4  11        8.96       11.69      2.07 o 
   1   4  11       44.33       49.07      3.55 o 
   2   4  11        3.76        3.35      1.50 o 
   3   4  11        0.00        0.03      1.22 o 
   4   4  11        3.66        2.80      1.43 o 
   5   4  11        1.93        0.44      1.31 o 
   6   4  11        3.50        4.01      1.72 o 
  -3   5  11        2.01        5.25      1.73 o 
  -2   5  11        8.52        5.15      1.65 o 
  -1   5  11        0.40        0.76      1.17 o 
   0   5  11        0.00       -0.31      0.95 o 
   1   5  11        0.23        0.10      1.10 o 
   2   5  11       12.56       12.51      2.18 o 
   3   5  11       33.28       36.03      3.09 o 
   4   5  11        0.40       -0.78      0.97 o 
   5   5  11        8.50        6.83      1.89 o 
   6   5  11        1.60        2.86      1.55 o 
  -2   6  11        0.22        0.36      1.19 o 
  -1   6  11        1.66        1.75      1.39 o 
   0   6  11        0.47        1.46      1.19 o 
   1   6  11        0.00       -1.09      0.85 o 
   2   6  11       20.08       23.18      2.63 o 
   3   6  11        2.72        3.38      1.44 o 
   4   6  11        0.46       -0.51      1.02 o 
   5   6  11        0.01        0.65      1.21 o 
   6   6  11        2.31        3.55      1.58 o 
  -1   7  11        9.89       10.27      2.16 o 
   0   7  11        9.45       11.91      2.21 o 
   1   7  11        2.65        5.61      1.67 o 
   2   7  11        8.26        7.22      1.82 o 
   3   7  11       12.55       11.10      2.02 o 
   4   7  11        1.67        1.02      1.19 o 
   5   7  11        1.46        1.89      1.33 o 
   0   8  11        4.59        3.18      1.44 o 
   1   8  11       23.58       29.39      2.99 o 
   2   8  11        0.10        0.59      1.10 o 
   3   8  11        2.61        4.59      1.63 o 
   4   8  11       41.87       44.99      3.38 o 
   5   8  11        4.72        4.74      1.68 o 
   1   9  11        6.60        5.63      1.75 o 
   2   9  11        0.82        1.92      1.34 o 
   3   9  11        0.49        1.44      1.21 o 
   4   9  11        3.06        3.98      1.55 o 
   5   9  11       23.20       28.93      2.92 o 
  -1   1  12        1.07        1.39      1.61 o 
   0   1  12       36.45       42.08      3.89 o 
   1   1  12       19.16       29.39      3.33 o 
   2   1  12        0.15       -0.59      1.16 o 
  -2   2  12        1.07        1.64      1.03 o 
  -1   2  12       12.43       14.09      2.50 o 
   0   2  12       19.67       15.38      2.75 o 
   1   2  12       30.17       32.43      3.47 o 
   2   2  12       15.18       18.80      2.87 o 
   3   2  12        0.47        1.87      1.46 o 
  -2   3  12        0.74        0.43      0.96 o 
  -1   3  12        3.58        1.73      1.56 o 
   0   3  12       14.28       17.83      2.72 o 
   1   3  12        1.94       -0.34      1.38 o 
   2   3  12        9.60        9.76      2.38 o 
   3   3  12        1.79        1.67      1.36 o 
   4   3  12       14.92       15.31      2.63 o 
  -2   4  12        2.90        3.16      1.61 o 
  -1   4  12        1.49        1.12      1.27 o 
   0   4  12       27.26       29.29      3.20 o 
   1   4  12      161.86      160.64      6.88 o 
   2   4  12       56.37       56.02      4.01 o 
   3   4  12        6.75        6.24      2.09 o 
   4   4  12        0.97        0.41      1.39 o 
  -1   5  12        0.05       -0.19      1.27 o 
   0   5  12        4.61        3.96      1.82 o 
   1   5  12        4.87        3.86      1.77 o 
   2   5  12       13.14       13.43      2.46 o 
   3   5  12       16.19       13.68      2.41 o 
   4   5  12       12.42       18.42      2.82 o 
   0   6  12        0.11        1.77      1.43 o 
   1   6  12        0.18        2.70      1.48 o 
   2   6  12       21.05       19.63      2.70 o 
   3   6  12       29.78       35.00      3.48 o 
   4   6  12        9.01       13.14      2.45 o 
   1   7  12        0.55        0.12      1.16 o 
   2   7  12        3.23        0.82      1.14 o 
   3   7  12        2.89        4.84      1.72 o 
   4   7  12        0.13       -0.05      1.29 o 
                                                 
